# Supplementary material for: ﻿Four new species of the genus Diploderma Hallowell, 1861 (Squamata, Agamidae) from China
Source: Zookeys. 2023 Feb 20;1148:167–207. doi: 10.3897/zookeys.1148.97706 (PMC10207273; doi:10.3897/zookeys.1148.97706)
Supplement: XML Treatment for Diploderma danbaense [file zookeys.1148.97706-treatment1.xml]

<!DOCTYPE tp:taxon-treatment
  PUBLIC "-//TaxonX//DTD Taxonomic Treatment Publishing DTD v0 20100105//EN" "tax-treatment-NSO.dtd">
<tp:taxon-treatment xmlns:tp="http://www.plazi.org/taxpub"><tp:treatment-meta><kwd-group><label>Taxon classification</label><kwd>
              <named-content content-type="kingdom">Animalia</named-content>
            </kwd><kwd>
              <named-content content-type="order">Squamata</named-content>
            </kwd><kwd>
              <named-content content-type="family">Agamidae</named-content>
            </kwd></kwd-group><mixed-citation publication-type="journal"><person-group><name><surname>Liu</surname><given-names>Shuo</given-names></name><name><surname>Hou</surname><given-names>Mian</given-names></name><name><surname>Ananjeva</surname><given-names>Natalia B.</given-names></name><name><surname>Rao</surname><given-names>Dingqi</given-names></name></person-group><article-title>﻿Four new species of the genus <italic><tp:taxon-name><tp:taxon-name-part taxon-name-part-type="genus" reg="Diploderma">Diploderma</tp:taxon-name-part></tp:taxon-name></italic> Hallowell, 1861 (<tp:taxon-name><tp:taxon-name-part taxon-name-part-type="order">Squamata</tp:taxon-name-part></tp:taxon-name>, <tp:taxon-name><tp:taxon-name-part taxon-name-part-type="family">Agamidae</tp:taxon-name-part></tp:taxon-name>) from China</article-title><source>Zookeys</source><day>20</day><month>02</month><year>2023</year><volume>1148</volume><fpage>167</fpage><lpage>207</lpage><pub-id pub-id-type="doi">10.3897/zookeys.1148.97706</pub-id></mixed-citation></tp:treatment-meta><tp:nomenclature><label>﻿</label><tp:taxon-name>
            <object-id xmlns:xlink="http://www.w3.org/1999/xlink" content-type="arpha" xlink:type="simple">D4D5BA17-1CE2-5B0D-8CD2-3E1B62511B32</object-id>
            <tp:taxon-name-part taxon-name-part-type="genus" reg="Diploderma">Diploderma</tp:taxon-name-part>
            <tp:taxon-name-part taxon-name-part-type="species" reg="danbaense">danbaense</tp:taxon-name-part>
            <object-id xmlns:xlink="http://www.w3.org/1999/xlink" content-type="zoobank" xlink:type="simple">https://zoobank.org/08AA2744-059D-4295-AAEC-617A595FC3C0</object-id>
          </tp:taxon-name><tp:taxon-status xmlns:xlink="http://www.w3.org/1999/xlink" xlink:type="simple">sp. nov.</tp:taxon-status><xref ref-type="fig" rid="F4">Figs 4</xref><xref ref-type="fig" rid="F5">, 5</xref><xref ref-type="fig" rid="F6">, 6</xref></tp:nomenclature><tp:treatment-sec sec-type="type material" id="SECID0E2UAI"><title>Type material.</title><p><bold><italic>Holotype</italic>.</bold> KIZ2022048, adult male, collected on 6 August 2022 by Mian Hou from Bawang Township, Danba County, Ganzi Prefecture, Sichuan Province, China (<named-content xmlns:xlink="http://www.w3.org/1999/xlink" content-type="dwc:verbatimCoordinates" xlink:type="simple"><named-content content-type="geo-json" specific-use="{&#34;type&#34;:&#34;Point&#34;,&#34;coordinates&#34;:[101.874722,30.983056]}" id="NCID0EJVAI" xlink:type="simple">30°58'59"N, 101°52'29"E</named-content></named-content>, 2020 m elevation).</p><p><bold><italic>Paratypes</italic>.</bold> KIZ2022049, KIZ2022050, KIZ2022056, three adult males; KIZ2022051, one adult female; collecting information the same as the holotype.</p></tp:treatment-sec><tp:treatment-sec sec-type="etymology" id="SECID0EVVAI"><title>Etymology.</title><p>The specific epithet refers to Danba County, where the new species was discovered.</p></tp:treatment-sec><tp:treatment-sec sec-type="diagnosis" id="SECID0E1VAI"><title>Diagnosis.</title><p><italic><tp:taxon-name><tp:taxon-name-part taxon-name-part-type="genus" reg="Diploderma">Diploderma</tp:taxon-name-part><tp:taxon-name-part taxon-name-part-type="species" reg="danbaense">danbaense</tp:taxon-name-part></tp:taxon-name></italic> sp. nov. can be diagnosed from congeners by a combination of the following morphological characteristics: (1) body size large, <abbrev xmlns:xlink="http://www.w3.org/1999/xlink" xlink:title="snout–vent length, measured from the snout tip to anterior edge of the cloaca" id="ABBRID0ELWAI" xlink:type="simple">SVL</abbrev> 68.7–77.0 mm in adult males, 76.6 in adult female; (2) tail short, <abbrev xmlns:xlink="http://www.w3.org/1999/xlink" xlink:title="tail length, measured from the anterior edge of the cloaca to the tip of tail" id="ABBRID0EPWAI" xlink:type="simple">TAL</abbrev>/<abbrev xmlns:xlink="http://www.w3.org/1999/xlink" xlink:title="snout–vent length, measured from the snout tip to anterior edge of the cloaca" id="ABBRID0ETWAI" xlink:type="simple">SVL</abbrev> 1.61–1.78 in adult males, 1.55 in adult female; (3) head relatively long, <abbrev xmlns:xlink="http://www.w3.org/1999/xlink" xlink:title="head width, measured between the widest points of the head" id="ABBRID0EXWAI" xlink:type="simple">HW</abbrev>/<abbrev xmlns:xlink="http://www.w3.org/1999/xlink" xlink:title="head length, measured from the tip of snout to the rear border of the angle of jaw" id="ABBRID0E2WAI" xlink:type="simple">HL</abbrev> 0.66–0.75 in adult males, 0.63 in adult female; (4) limbs moderately long, <abbrev xmlns:xlink="http://www.w3.org/1999/xlink" xlink:title="fore-limb length, measured between the point of insertion at axillary to the tip of fourth finger, excluding the claw, measured on straightened limb" id="ABBRID0E6WAI" xlink:type="simple">FLL</abbrev>/<abbrev xmlns:xlink="http://www.w3.org/1999/xlink" xlink:title="snout–vent length, measured from the snout tip to anterior edge of the cloaca" id="ABBRID0EDXAI" xlink:type="simple">SVL</abbrev> 0.41–0.47 in adult males, 0.44 in adult female, <abbrev xmlns:xlink="http://www.w3.org/1999/xlink" xlink:title="hind limb length, measured between the point of insertion at groin to the tip of fourth toe, excluding the claw, measured on straightened limb" id="ABBRID0EHXAI" xlink:type="simple">HLL</abbrev>/<abbrev xmlns:xlink="http://www.w3.org/1999/xlink" xlink:title="snout–vent length, measured from the snout tip to anterior edge of the cloaca" id="ABBRID0ELXAI" xlink:type="simple">SVL</abbrev> 0.66–0.70 in adult males, 0.65 in adult female; (5) <abbrev xmlns:xlink="http://www.w3.org/1999/xlink" xlink:title="middorsal crest scale number, modified crest scales longitudinally from the first nuchal crest to the scale above cloaca" id="ABBRID0EPXAI" xlink:type="simple">MD</abbrev> 48–58; (6) <abbrev xmlns:xlink="http://www.w3.org/1999/xlink" xlink:title="subdigital lamellae under fourth finger, subdigital lamellae scales from the base between third and fourth finger to the tip of fourth finger, excluding the claw" id="ABBRID0ETXAI" xlink:type="simple">F4S</abbrev> 16–20, <abbrev xmlns:xlink="http://www.w3.org/1999/xlink" xlink:title="subdigital lamellae under fourth toe, subdigital lamellae scales from the base between third and fourth toe to the tip of fourth toe, excluding the claw" id="ABBRID0EXXAI" xlink:type="simple">T4S</abbrev> 21–26; (7) tympanum concealed; (8) nuchal and dorsal crests discontinuous, scales of nuchal and dorsal crests enlarged, strongly erected skin fold under nuchal crest and moderately erected skin fold under dorsal crest in males in life, weakly erected skin fold under nuchal crest and no skin fold under dorsal crest in females in life; (9) distinct transverse gular fold present; (10) ventral scales of head heterogeneous in size, anterior and middle ones larger, posterior and side ones smaller, all strongly keeled; (11) ventral scales of body strongly keeled; (12) gular spot absent in both sexes; (13) dorsolateral stripes distinct in males, strongly jagged, pale yellow in life; (14) a series of dark, hollow, approximately rhomboid patterns between dorsolateral stripes on dorsum; (15) a distinct wide black stripe on shoulder fold region on each side; (16) stripes around eye absent or very indistinct; (17) oral cavity, inner lips, and tongue pale flesh colour in life.</p></tp:treatment-sec><tp:treatment-sec sec-type="description" id="SECID0E2XAI"><title>Description of holotype.</title><p>Adult male, <abbrev xmlns:xlink="http://www.w3.org/1999/xlink" xlink:title="snout–vent length, measured from the snout tip to anterior edge of the cloaca" id="ABBRID0EBYAI" xlink:type="simple">SVL</abbrev> 77.0 mm; tail short, <abbrev xmlns:xlink="http://www.w3.org/1999/xlink" xlink:title="tail length, measured from the anterior edge of the cloaca to the tip of tail" id="ABBRID0EFYAI" xlink:type="simple">TAL</abbrev> 130.0 mm, <abbrev xmlns:xlink="http://www.w3.org/1999/xlink" xlink:title="tail length, measured from the anterior edge of the cloaca to the tip of tail" id="ABBRID0EJYAI" xlink:type="simple">TAL</abbrev>/<abbrev xmlns:xlink="http://www.w3.org/1999/xlink" xlink:title="snout–vent length, measured from the snout tip to anterior edge of the cloaca" id="ABBRID0ENYAI" xlink:type="simple">SVL</abbrev> 1.69; limbs moderately long, <abbrev xmlns:xlink="http://www.w3.org/1999/xlink" xlink:title="fore-limb length, measured between the point of insertion at axillary to the tip of fourth finger, excluding the claw, measured on straightened limb" id="ABBRID0ERYAI" xlink:type="simple">FLL</abbrev> 33.1 mm on left side, <abbrev xmlns:xlink="http://www.w3.org/1999/xlink" xlink:title="fore-limb length, measured between the point of insertion at axillary to the tip of fourth finger, excluding the claw, measured on straightened limb" id="ABBRID0EVYAI" xlink:type="simple">FLL</abbrev>/<abbrev xmlns:xlink="http://www.w3.org/1999/xlink" xlink:title="snout–vent length, measured from the snout tip to anterior edge of the cloaca" id="ABBRID0EZYAI" xlink:type="simple">SVL</abbrev> 0.43, <abbrev xmlns:xlink="http://www.w3.org/1999/xlink" xlink:title="hind limb length, measured between the point of insertion at groin to the tip of fourth toe, excluding the claw, measured on straightened limb" id="ABBRID0E4YAI" xlink:type="simple">HLL</abbrev> 53.5 mm on left side, <abbrev xmlns:xlink="http://www.w3.org/1999/xlink" xlink:title="hind limb length, measured between the point of insertion at groin to the tip of fourth toe, excluding the claw, measured on straightened limb" id="ABBRID0EBZAI" xlink:type="simple">HLL</abbrev>/<abbrev xmlns:xlink="http://www.w3.org/1999/xlink" xlink:title="snout–vent length, measured from the snout tip to anterior edge of the cloaca" id="ABBRID0EFZAI" xlink:type="simple">SVL</abbrev> 0.69. Head relatively long, <abbrev xmlns:xlink="http://www.w3.org/1999/xlink" xlink:title="head width, measured between the widest points of the head" id="ABBRID0EJZAI" xlink:type="simple">HW</abbrev>/<abbrev xmlns:xlink="http://www.w3.org/1999/xlink" xlink:title="head length, measured from the tip of snout to the rear border of the angle of jaw" id="ABBRID0ENZAI" xlink:type="simple">HL</abbrev> 0.67, <abbrev xmlns:xlink="http://www.w3.org/1999/xlink" xlink:title="head depth, measured as the perpendicular distance at the temporal region of head" id="ABBRID0ERZAI" xlink:type="simple">HD</abbrev>/<abbrev xmlns:xlink="http://www.w3.org/1999/xlink" xlink:title="head width, measured between the widest points of the head" id="ABBRID0EVZAI" xlink:type="simple">HW</abbrev> 0.84; snout moderately long, <abbrev xmlns:xlink="http://www.w3.org/1999/xlink" xlink:title="snout–eye length, measured between the tip of snout and anterior edge of orbital bone" id="ABBRID0EZZAI" xlink:type="simple">SEL</abbrev>/<abbrev xmlns:xlink="http://www.w3.org/1999/xlink" xlink:title="head length, measured from the tip of snout to the rear border of the angle of jaw" id="ABBRID0E4ZAI" xlink:type="simple">HL</abbrev> 0.37. Rostral elongated, bordered by five small postrostral scales; dorsal head scales heterogeneous, all strongly keeled; distinct Y-shaped ridge on dorsal snout. Nasal oval, separated from first supralabial by two rows of scales on each side; loreals small, keeled; suborbital scale rows 5/4, keeled; canthus rostralis elongated, scales greatly overlapping each other; enlarged, keeled scales forming single lateral ridge from posteroinferior eye to posterosuperior tympanum on each side; tympanum concealed under scales; <abbrev xmlns:xlink="http://www.w3.org/1999/xlink" xlink:title="supralabial scale number, enlarged, modified labial scales from rostral to the corner of mouth" id="ABBRID0EB1AI" xlink:type="simple">SL</abbrev> 10/10, smooth. Mental pentagonal; <abbrev xmlns:xlink="http://www.w3.org/1999/xlink" xlink:title="infralabial scale number, enlarged, modified labial scales from mental to the corner of mouth" id="ABBRID0EF1AI" xlink:type="simple">IL</abbrev> 11/11; enlarged chin shields 10/10, smooth, first one connected <abbrev xmlns:xlink="http://www.w3.org/1999/xlink" xlink:title="infralabial scale number, enlarged, modified labial scales from mental to the corner of mouth" id="ABBRID0EJ1AI" xlink:type="simple">IL</abbrev> on each side, second one separated from <abbrev xmlns:xlink="http://www.w3.org/1999/xlink" xlink:title="infralabial scale number, enlarged, modified labial scales from mental to the corner of mouth" id="ABBRID0EN1AI" xlink:type="simple">IL</abbrev> by one row of small scales on each side, remaining ones separated from <abbrev xmlns:xlink="http://www.w3.org/1999/xlink" xlink:title="infralabial scale number, enlarged, modified labial scales from mental to the corner of mouth" id="ABBRID0ER1AI" xlink:type="simple">IL</abbrev> by two rows of small scales on each side; ventral head scales heterogeneous in size, anterior and middle ones larger, posterior and lateral ones smaller, all strongly keeled; distinct transverse gular fold present; gular pouch moderately developed.</p><p>Distinct shoulder fold present; dorsal body scales heterogeneous in size and shape, all keeled, tip pointing backwards; axillary scales much smaller than remaining dorsals; enlarged dorsal scales forming one intermittent longitudinal row between dorsal crest and dorsolateral stripe on each side, remaining enlarged dorsal scales irregularly scattered on each side of body. Nuchal and dorsal crests discontinuous, separated by a diastema, scales of nuchal and dorsal crests enlarged; strongly erected skin fold under nuchal crest and moderately erected skin fold under dorsal crest; <abbrev xmlns:xlink="http://www.w3.org/1999/xlink" xlink:title="middorsal crest scale number, modified crest scales longitudinally from the first nuchal crest to the scale above cloaca" id="ABBRID0EX1AI" xlink:type="simple">MD</abbrev> 48. Dorsal limb scales strongly keeled, homogeneous on fore-limbs and heterogeneous on hind limbs; <abbrev xmlns:xlink="http://www.w3.org/1999/xlink" xlink:title="subdigital lamellae under fourth finger, subdigital lamellae scales from the base between third and fourth finger to the tip of fourth finger, excluding the claw" id="ABBRID0E21AI" xlink:type="simple">F4S</abbrev> 17/16, <abbrev xmlns:xlink="http://www.w3.org/1999/xlink" xlink:title="subdigital lamellae under fourth toe, subdigital lamellae scales from the base between third and fourth toe to the tip of fourth toe, excluding the claw" id="ABBRID0E61AI" xlink:type="simple">T4S</abbrev> 21/22. Ventral body scales approximately parallel, homogeneous, all strongly keeled, <abbrev xmlns:xlink="http://www.w3.org/1999/xlink" xlink:title="ventral scale number, ventral body scales counted in a straight line along the medial axis between the transverse gular fold and the anterior edge of cloaca" id="ABBRID0ED2AI" xlink:type="simple">VN</abbrev> 65. Ventral limb scales parallel, small on upper arms and thighs and larger on forearms and crus, all strongly keeled. Tail scales all strongly keeled, ventral tail scales slightly larger than dorsal tail scales.</p></tp:treatment-sec><tp:treatment-sec sec-type="Colouration of holotype in life" id="SECID0EH2AI"><title>Colouration of holotype in life.</title><p>Dorsal surface of head brownish grey. Two indistinct black transverse bands between orbits on dorsal surface of head. Lateral surfaces of head grey. Two indistinct black stripes from posteroinferior eye to anterior tympanum on each side. Upper lips grey, lower lips white. Oral cavity, inner lips, and tongue with pale flesh colour.</p><p>Dorsal surface of body purplish grey. A pale yellow strongly jagged dorsolateral stripe from neck to pelvis on each side of body. A series of dark, hollow, approximately rhomboid-shaped patterns between dorsolateral stripes from neck to base of tail, hollow region pale yellow. A distinct wide black stripe on shoulder fold region on each side. Some irregular black patches below dorsolateral stripe on each side of body, no pale spots on each side of body. Dorsal surfaces of limbs brownish grey with dark transverse bands. Dorsal surface of tail greyish white with distinct dark transverse bands.</p><p>Ventral surface of head white with distinct grey reticulated pattern. No gular spot. Ventral surfaces of body and limbs greyish white with no pattern, ventral surface of tail greyish white with indistinct dark transverse bands.</p></tp:treatment-sec><tp:treatment-sec sec-type="variation" id="SECID0EO2AI"><title>Variations.</title><p>The variations of metrical characteristics of the type series are provided in Table <xref ref-type="table" rid="T2">2</xref>. Other variations are as follows: the transverse bands on the dorsal surface of head and the stripes posteroinferior to the eye are more indistinct in all paratypes; the skin fold under nuchal crest is more weak, no skin fold under dorsal crest, and the dorsolateral stripes are indistinct, pale grey in the female paratype.</p><table-wrap id="T2" position="float" orientation="portrait"><label>Table 2.</label><caption><p>Morphological data of the type series of <italic><tp:taxon-name><tp:taxon-name-part taxon-name-part-type="genus" reg="Diploderma">Diploderma</tp:taxon-name-part><tp:taxon-name-part taxon-name-part-type="species" reg="danbaense">danbaense</tp:taxon-name-part></tp:taxon-name></italic> sp. nov. Morphometric measurements are in the unit of mm. For measurement and count methods and abbreviations, see the Materials and methods.</p></caption><table id="TID0EBCDI" rules="all"><tbody><tr><th rowspan="1" colspan="1"/><th rowspan="1" colspan="1">KIZ2022048 holotype ♂</th><th rowspan="1" colspan="1">KIZ2022049 paratype ♂</th><th rowspan="1" colspan="1">KIZ2022050 paratype ♂</th><th rowspan="1" colspan="1">KIZ2022051 paratype ♀</th><th rowspan="1" colspan="1">KIZ2022056 paratype ♂</th></tr><tr><td rowspan="1" colspan="1">
                    <abbrev xmlns:xlink="http://www.w3.org/1999/xlink" xlink:title="snout–vent length, measured from the snout tip to anterior edge of the cloaca" id="ABBRID0EI4AI" xlink:type="simple">SVL</abbrev>
                  </td><td rowspan="1" colspan="1">77.0</td><td rowspan="1" colspan="1">70.0</td><td rowspan="1" colspan="1">68.7</td><td rowspan="1" colspan="1">76.6</td><td rowspan="1" colspan="1">69.8</td></tr><tr><td rowspan="1" colspan="1">
                    <abbrev xmlns:xlink="http://www.w3.org/1999/xlink" xlink:title="tail length, measured from the anterior edge of the cloaca to the tip of tail" id="ABBRID0EA5AI" xlink:type="simple">TAL</abbrev>
                  </td><td rowspan="1" colspan="1">130.0</td><td rowspan="1" colspan="1">116.6</td><td rowspan="1" colspan="1">122.6</td><td rowspan="1" colspan="1">119.1</td><td rowspan="1" colspan="1">112.7</td></tr><tr><td rowspan="1" colspan="1">
                    <abbrev xmlns:xlink="http://www.w3.org/1999/xlink" xlink:title="head length, measured from the tip of snout to the rear border of the angle of jaw" id="ABBRID0EY5AI" xlink:type="simple">HL</abbrev>
                  </td><td rowspan="1" colspan="1">26.6</td><td rowspan="1" colspan="1">22.7</td><td rowspan="1" colspan="1">22.6</td><td rowspan="1" colspan="1">23.5</td><td rowspan="1" colspan="1">21.4</td></tr><tr><td rowspan="1" colspan="1">
                    <abbrev xmlns:xlink="http://www.w3.org/1999/xlink" xlink:title="head width, measured between the widest points of the head" id="ABBRID0EQ6AI" xlink:type="simple">HW</abbrev>
                  </td><td rowspan="1" colspan="1">17.9</td><td rowspan="1" colspan="1">16.8</td><td rowspan="1" colspan="1">15.0</td><td rowspan="1" colspan="1">14.7</td><td rowspan="1" colspan="1">16.1</td></tr><tr><td rowspan="1" colspan="1">
                    <abbrev xmlns:xlink="http://www.w3.org/1999/xlink" xlink:title="head depth, measured as the perpendicular distance at the temporal region of head" id="ABBRID0EIABI" xlink:type="simple">HD</abbrev>
                  </td><td rowspan="1" colspan="1">15.0</td><td rowspan="1" colspan="1">14.1</td><td rowspan="1" colspan="1">12.8</td><td rowspan="1" colspan="1">12.8</td><td rowspan="1" colspan="1">12.9</td></tr><tr><td rowspan="1" colspan="1">
                    <abbrev xmlns:xlink="http://www.w3.org/1999/xlink" xlink:title="snout–eye length, measured between the tip of snout and anterior edge of orbital bone" id="ABBRID0EABBI" xlink:type="simple">SEL</abbrev>
                  </td><td rowspan="1" colspan="1">9.9</td><td rowspan="1" colspan="1">8.2</td><td rowspan="1" colspan="1">8.2</td><td rowspan="1" colspan="1">8.4</td><td rowspan="1" colspan="1">7.5</td></tr><tr><td rowspan="1" colspan="1">
                    <abbrev xmlns:xlink="http://www.w3.org/1999/xlink" xlink:title="fore-limb length, measured between the point of insertion at axillary to the tip of fourth finger, excluding the claw, measured on straightened limb" id="ABBRID0EYBBI" xlink:type="simple">FLL</abbrev>
                  </td><td rowspan="1" colspan="1">33.1</td><td rowspan="1" colspan="1">32.8</td><td rowspan="1" colspan="1">32.6</td><td rowspan="1" colspan="1">33.6</td><td rowspan="1" colspan="1">28.7</td></tr><tr><td rowspan="1" colspan="1">
                    <abbrev xmlns:xlink="http://www.w3.org/1999/xlink" xlink:title="hind limb length, measured between the point of insertion at groin to the tip of fourth toe, excluding the claw, measured on straightened limb" id="ABBRID0EQCBI" xlink:type="simple">HLL</abbrev>
                  </td><td rowspan="1" colspan="1">53.5</td><td rowspan="1" colspan="1">49.3</td><td rowspan="1" colspan="1">48.4</td><td rowspan="1" colspan="1">50.0</td><td rowspan="1" colspan="1">46.4</td></tr><tr><td rowspan="1" colspan="1">
                    <abbrev xmlns:xlink="http://www.w3.org/1999/xlink" xlink:title="fourth toe length, measured between the tip of fourth toe to the base between third and fourth toe, excluding the claw" id="ABBRID0EIDBI" xlink:type="simple">T4L</abbrev>
                  </td><td rowspan="1" colspan="1">12.2</td><td rowspan="1" colspan="1">12.0</td><td rowspan="1" colspan="1">12.4</td><td rowspan="1" colspan="1">12.1</td><td rowspan="1" colspan="1">11.9</td></tr><tr><td rowspan="1" colspan="1">
                    <abbrev xmlns:xlink="http://www.w3.org/1999/xlink" xlink:title="trunk length, measured between the limb insertion points between axillary and groin" id="ABBRID0EAEBI" xlink:type="simple">TRL</abbrev>
                  </td><td rowspan="1" colspan="1">33.2</td><td rowspan="1" colspan="1">31.3</td><td rowspan="1" colspan="1">29.2</td><td rowspan="1" colspan="1">34.5</td><td rowspan="1" colspan="1">31.8</td></tr><tr><td rowspan="1" colspan="1"><abbrev xmlns:xlink="http://www.w3.org/1999/xlink" xlink:title="tail length, measured from the anterior edge of the cloaca to the tip of tail" id="ABBRID0EYEBI" xlink:type="simple">TAL</abbrev>/<abbrev xmlns:xlink="http://www.w3.org/1999/xlink" xlink:title="snout–vent length, measured from the snout tip to anterior edge of the cloaca" id="ABBRID0E3EBI" xlink:type="simple">SVL</abbrev></td><td rowspan="1" colspan="1">1.69</td><td rowspan="1" colspan="1">1.67</td><td rowspan="1" colspan="1">1.78</td><td rowspan="1" colspan="1">1.55</td><td rowspan="1" colspan="1">1.61</td></tr><tr><td rowspan="1" colspan="1"><abbrev xmlns:xlink="http://www.w3.org/1999/xlink" xlink:title="snout–eye length, measured between the tip of snout and anterior edge of orbital bone" id="ABBRID0ETFBI" xlink:type="simple">SEL</abbrev>/<abbrev xmlns:xlink="http://www.w3.org/1999/xlink" xlink:title="head length, measured from the tip of snout to the rear border of the angle of jaw" id="ABBRID0EXFBI" xlink:type="simple">HL</abbrev></td><td rowspan="1" colspan="1">0.37</td><td rowspan="1" colspan="1">0.36</td><td rowspan="1" colspan="1">0.36</td><td rowspan="1" colspan="1">0.36</td><td rowspan="1" colspan="1">0.35</td></tr><tr><td rowspan="1" colspan="1"><abbrev xmlns:xlink="http://www.w3.org/1999/xlink" xlink:title="head width, measured between the widest points of the head" id="ABBRID0EOGBI" xlink:type="simple">HW</abbrev>/<abbrev xmlns:xlink="http://www.w3.org/1999/xlink" xlink:title="head length, measured from the tip of snout to the rear border of the angle of jaw" id="ABBRID0ESGBI" xlink:type="simple">HL</abbrev></td><td rowspan="1" colspan="1">0.67</td><td rowspan="1" colspan="1">0.74</td><td rowspan="1" colspan="1">0.66</td><td rowspan="1" colspan="1">0.63</td><td rowspan="1" colspan="1">0.75</td></tr><tr><td rowspan="1" colspan="1"><abbrev xmlns:xlink="http://www.w3.org/1999/xlink" xlink:title="head depth, measured as the perpendicular distance at the temporal region of head" id="ABBRID0EJHBI" xlink:type="simple">HD</abbrev>/<abbrev xmlns:xlink="http://www.w3.org/1999/xlink" xlink:title="head width, measured between the widest points of the head" id="ABBRID0ENHBI" xlink:type="simple">HW</abbrev></td><td rowspan="1" colspan="1">0.84</td><td rowspan="1" colspan="1">0.84</td><td rowspan="1" colspan="1">0.85</td><td rowspan="1" colspan="1">0.87</td><td rowspan="1" colspan="1">0.80</td></tr><tr><td rowspan="1" colspan="1"><abbrev xmlns:xlink="http://www.w3.org/1999/xlink" xlink:title="fore-limb length, measured between the point of insertion at axillary to the tip of fourth finger, excluding the claw, measured on straightened limb" id="ABBRID0EEIBI" xlink:type="simple">FLL</abbrev>/<abbrev xmlns:xlink="http://www.w3.org/1999/xlink" xlink:title="snout–vent length, measured from the snout tip to anterior edge of the cloaca" id="ABBRID0EIIBI" xlink:type="simple">SVL</abbrev></td><td rowspan="1" colspan="1">0.43</td><td rowspan="1" colspan="1">0.47</td><td rowspan="1" colspan="1">0.47</td><td rowspan="1" colspan="1">0.44</td><td rowspan="1" colspan="1">0.41</td></tr><tr><td rowspan="1" colspan="1"><abbrev xmlns:xlink="http://www.w3.org/1999/xlink" xlink:title="hind limb length, measured between the point of insertion at groin to the tip of fourth toe, excluding the claw, measured on straightened limb" id="ABBRID0E6IBI" xlink:type="simple">HLL</abbrev>/<abbrev xmlns:xlink="http://www.w3.org/1999/xlink" xlink:title="snout–vent length, measured from the snout tip to anterior edge of the cloaca" id="ABBRID0EDJBI" xlink:type="simple">SVL</abbrev></td><td rowspan="1" colspan="1">0.69</td><td rowspan="1" colspan="1">0.70</td><td rowspan="1" colspan="1">0.70</td><td rowspan="1" colspan="1">0.65</td><td rowspan="1" colspan="1">0.66</td></tr><tr><td rowspan="1" colspan="1"><abbrev xmlns:xlink="http://www.w3.org/1999/xlink" xlink:title="trunk length, measured between the limb insertion points between axillary and groin" id="ABBRID0E1JBI" xlink:type="simple">TRL</abbrev>/<abbrev xmlns:xlink="http://www.w3.org/1999/xlink" xlink:title="snout–vent length, measured from the snout tip to anterior edge of the cloaca" id="ABBRID0E5JBI" xlink:type="simple">SVL</abbrev></td><td rowspan="1" colspan="1">0.43</td><td rowspan="1" colspan="1">0.45</td><td rowspan="1" colspan="1">0.43</td><td rowspan="1" colspan="1">0.45</td><td rowspan="1" colspan="1">0.46</td></tr><tr><td rowspan="1" colspan="1">
                    <abbrev xmlns:xlink="http://www.w3.org/1999/xlink" xlink:title="supralabial scale number, enlarged, modified labial scales from rostral to the corner of mouth" id="ABBRID0EVKBI" xlink:type="simple">SL</abbrev>
                  </td><td rowspan="1" colspan="1">10/10</td><td rowspan="1" colspan="1">9/9</td><td rowspan="1" colspan="1">10/9</td><td rowspan="1" colspan="1">11/10</td><td rowspan="1" colspan="1">10/10</td></tr><tr><td rowspan="1" colspan="1">
                    <abbrev xmlns:xlink="http://www.w3.org/1999/xlink" xlink:title="infralabial scale number, enlarged, modified labial scales from mental to the corner of mouth" id="ABBRID0ENLBI" xlink:type="simple">IL</abbrev>
                  </td><td rowspan="1" colspan="1">11/11</td><td rowspan="1" colspan="1">11/11</td><td rowspan="1" colspan="1">11/11</td><td rowspan="1" colspan="1">11/11</td><td rowspan="1" colspan="1">10/10</td></tr><tr><td rowspan="1" colspan="1">
                    <abbrev xmlns:xlink="http://www.w3.org/1999/xlink" xlink:title="nasal–supralabials scale rows, number of horizontal rows of small scales between the first supralabial and the nasal" id="ABBRID0EFMBI" xlink:type="simple">NSL</abbrev>
                  </td><td rowspan="1" colspan="1">2/2</td><td rowspan="1" colspan="1">2/1</td><td rowspan="1" colspan="1">1/1</td><td rowspan="1" colspan="1">2/2</td><td rowspan="1" colspan="1">2/2</td></tr><tr><td rowspan="1" colspan="1">
                    <abbrev xmlns:xlink="http://www.w3.org/1999/xlink" xlink:title="middorsal crest scale number, modified crest scales longitudinally from the first nuchal crest to the scale above cloaca" id="ABBRID0E4MBI" xlink:type="simple">MD</abbrev>
                  </td><td rowspan="1" colspan="1">48</td><td rowspan="1" colspan="1">50</td><td rowspan="1" colspan="1">47</td><td rowspan="1" colspan="1">58</td><td rowspan="1" colspan="1">53</td></tr><tr><td rowspan="1" colspan="1">
                    <abbrev xmlns:xlink="http://www.w3.org/1999/xlink" xlink:title="subdigital lamellae under fourth finger, subdigital lamellae scales from the base between third and fourth finger to the tip of fourth finger, excluding the claw" id="ABBRID0EVNBI" xlink:type="simple">F4S</abbrev>
                  </td><td rowspan="1" colspan="1">17/16</td><td rowspan="1" colspan="1">16/17</td><td rowspan="1" colspan="1">18/18</td><td rowspan="1" colspan="1">20/19</td><td rowspan="1" colspan="1">19/20</td></tr><tr><td rowspan="1" colspan="1">
                    <abbrev xmlns:xlink="http://www.w3.org/1999/xlink" xlink:title="subdigital lamellae under fourth toe, subdigital lamellae scales from the base between third and fourth toe to the tip of fourth toe, excluding the claw" id="ABBRID0ENOBI" xlink:type="simple">T4S</abbrev>
                  </td><td rowspan="1" colspan="1">21/22</td><td rowspan="1" colspan="1">22/23</td><td rowspan="1" colspan="1">24/23</td><td rowspan="1" colspan="1">24/26</td><td rowspan="1" colspan="1">25/24</td></tr><tr><td rowspan="1" colspan="1">
                    <abbrev xmlns:xlink="http://www.w3.org/1999/xlink" xlink:title="suborbital scale rows, longitudinal rows of scales between supralabials and inferior-most edge of orbit circle, excluding fine ciliary scales in the orbit" id="ABBRID0EFPBI" xlink:type="simple">SOR</abbrev>
                  </td><td rowspan="1" colspan="1">5/4</td><td rowspan="1" colspan="1">4/4</td><td rowspan="1" colspan="1">4/5</td><td rowspan="1" colspan="1">5/4</td><td rowspan="1" colspan="1">5/5</td></tr><tr><td rowspan="1" colspan="1">
                    <abbrev xmlns:xlink="http://www.w3.org/1999/xlink" xlink:title="ventral scale number, ventral body scales counted in a straight line along the medial axis between the transverse gular fold and the anterior edge of cloaca" id="ABBRID0E4PBI" xlink:type="simple">VN</abbrev>
                  </td><td rowspan="1" colspan="1">65</td><td rowspan="1" colspan="1">72</td><td rowspan="1" colspan="1">66</td><td rowspan="1" colspan="1">74</td><td rowspan="1" colspan="1">68</td></tr></tbody></table></table-wrap></tp:treatment-sec><tp:treatment-sec sec-type="comparisons" id="SECID0EQQBI"><title>Comparisons.</title><p><italic><tp:taxon-name><tp:taxon-name-part taxon-name-part-type="genus" reg="Diploderma">Diploderma</tp:taxon-name-part><tp:taxon-name-part taxon-name-part-type="species" reg="danbaense">danbaense</tp:taxon-name-part></tp:taxon-name></italic> sp. nov. differs from <italic><tp:taxon-name><tp:taxon-name-part taxon-name-part-type="genus" reg="Diploderma">D.</tp:taxon-name-part><tp:taxon-name-part taxon-name-part-type="species" reg="brevipes">brevipes</tp:taxon-name-part></tp:taxon-name></italic> (Gressitt, 1936), <italic><tp:taxon-name><tp:taxon-name-part taxon-name-part-type="genus" reg="Diploderma">D.</tp:taxon-name-part><tp:taxon-name-part taxon-name-part-type="species" reg="chapaense">chapaense</tp:taxon-name-part></tp:taxon-name></italic> (Bourret, 1937), <italic><tp:taxon-name><tp:taxon-name-part taxon-name-part-type="genus" reg="Diploderma">D.</tp:taxon-name-part><tp:taxon-name-part taxon-name-part-type="species" reg="fasciatum">fasciatum</tp:taxon-name-part></tp:taxon-name></italic> (Mertens, 1926), <italic><tp:taxon-name><tp:taxon-name-part taxon-name-part-type="genus" reg="Diploderma">D.</tp:taxon-name-part><tp:taxon-name-part taxon-name-part-type="species" reg="hamptoni">hamptoni</tp:taxon-name-part></tp:taxon-name></italic> (Smith, 1935), <italic><tp:taxon-name><tp:taxon-name-part taxon-name-part-type="genus" reg="Diploderma">D.</tp:taxon-name-part><tp:taxon-name-part taxon-name-part-type="species" reg="luei">luei</tp:taxon-name-part></tp:taxon-name></italic> (Ota, Chen &amp; Shang, 1998), <italic><tp:taxon-name><tp:taxon-name-part taxon-name-part-type="genus" reg="Diploderma">D.</tp:taxon-name-part><tp:taxon-name-part taxon-name-part-type="species" reg="makii">makii</tp:taxon-name-part></tp:taxon-name></italic> (Ota, 1989), <italic><tp:taxon-name><tp:taxon-name-part taxon-name-part-type="genus" reg="Diploderma">D.</tp:taxon-name-part><tp:taxon-name-part taxon-name-part-type="species" reg="menghaiense">menghaiense</tp:taxon-name-part></tp:taxon-name></italic> Liu, Hou, Wang, Ananjeva &amp; Rao, 2020, <italic><tp:taxon-name><tp:taxon-name-part taxon-name-part-type="genus" reg="Diploderma">D.</tp:taxon-name-part><tp:taxon-name-part taxon-name-part-type="species" reg="micangshanense">micangshanense</tp:taxon-name-part></tp:taxon-name></italic> (Song, 1987), <italic><tp:taxon-name><tp:taxon-name-part taxon-name-part-type="genus" reg="Diploderma">D.</tp:taxon-name-part><tp:taxon-name-part taxon-name-part-type="species" reg="ngoclinense">ngoclinense</tp:taxon-name-part></tp:taxon-name></italic> (Ananjeva, Orlov &amp; Nguyen, 2017), <italic><tp:taxon-name><tp:taxon-name-part taxon-name-part-type="genus" reg="Diploderma">D.</tp:taxon-name-part><tp:taxon-name-part taxon-name-part-type="species" reg="polygonatum">polygonatum</tp:taxon-name-part></tp:taxon-name></italic> Hallowell, 1861, <italic><tp:taxon-name><tp:taxon-name-part taxon-name-part-type="genus" reg="Diploderma">D.</tp:taxon-name-part><tp:taxon-name-part taxon-name-part-type="species" reg="swinhonis">swinhonis</tp:taxon-name-part></tp:taxon-name></italic> (Günther, 1864), and <italic><tp:taxon-name><tp:taxon-name-part taxon-name-part-type="genus" reg="Diploderma">D.</tp:taxon-name-part><tp:taxon-name-part taxon-name-part-type="species" reg="yunnanense">yunnanense</tp:taxon-name-part></tp:taxon-name></italic> (Anderson, 1878) by the presence of a transverse gular fold (vs. absence).</p><p><italic><tp:taxon-name><tp:taxon-name-part taxon-name-part-type="genus" reg="Diploderma">Diploderma</tp:taxon-name-part><tp:taxon-name-part taxon-name-part-type="species" reg="danbaense">danbaense</tp:taxon-name-part></tp:taxon-name></italic> sp. nov. differs from <italic><tp:taxon-name><tp:taxon-name-part taxon-name-part-type="genus" reg="Diploderma">D.</tp:taxon-name-part><tp:taxon-name-part taxon-name-part-type="species" reg="dymondi">dymondi</tp:taxon-name-part></tp:taxon-name></italic> (Boulenger, 1906), <italic><tp:taxon-name><tp:taxon-name-part taxon-name-part-type="genus" reg="Diploderma">D.</tp:taxon-name-part><tp:taxon-name-part taxon-name-part-type="species" reg="panlong">panlong</tp:taxon-name-part></tp:taxon-name></italic> Wang, Che &amp; Siler, 2020, <italic><tp:taxon-name><tp:taxon-name-part taxon-name-part-type="genus" reg="Diploderma">D.</tp:taxon-name-part><tp:taxon-name-part taxon-name-part-type="species" reg="slowinskii">slowinskii</tp:taxon-name-part></tp:taxon-name></italic> (Rao, Vindum, Ma, Fu &amp; Wilkinson, 2017), <italic><tp:taxon-name><tp:taxon-name-part taxon-name-part-type="genus" reg="Diploderma">D.</tp:taxon-name-part><tp:taxon-name-part taxon-name-part-type="species" reg="varcoae">varcoae</tp:taxon-name-part></tp:taxon-name></italic> (Boulenger, 1918), and <italic><tp:taxon-name><tp:taxon-name-part taxon-name-part-type="genus" reg="Diploderma">D.</tp:taxon-name-part><tp:taxon-name-part taxon-name-part-type="species" reg="swild">swild</tp:taxon-name-part></tp:taxon-name></italic> Wang, Wu, Jiang, Chen, Miao, Siler &amp; Che, 2019 by having concealed tympana (vs. exposed).</p><p><italic><tp:taxon-name><tp:taxon-name-part taxon-name-part-type="genus" reg="Diploderma">Diploderma</tp:taxon-name-part><tp:taxon-name-part taxon-name-part-type="species" reg="danbaense">danbaense</tp:taxon-name-part></tp:taxon-name></italic> sp. nov. differs from <italic><tp:taxon-name><tp:taxon-name-part taxon-name-part-type="genus" reg="Diploderma">D.</tp:taxon-name-part><tp:taxon-name-part taxon-name-part-type="species" reg="angustelinea">angustelinea</tp:taxon-name-part></tp:taxon-name></italic>, <italic><tp:taxon-name><tp:taxon-name-part taxon-name-part-type="genus" reg="Diploderma">D.</tp:taxon-name-part><tp:taxon-name-part taxon-name-part-type="species" reg="aorun">aorun</tp:taxon-name-part></tp:taxon-name></italic>, <italic><tp:taxon-name><tp:taxon-name-part taxon-name-part-type="genus" reg="Diploderma">D.</tp:taxon-name-part><tp:taxon-name-part taxon-name-part-type="species" reg="batangense">batangense</tp:taxon-name-part></tp:taxon-name></italic> (Li, Deng, Wu &amp; Wang, 2001), <italic><tp:taxon-name><tp:taxon-name-part taxon-name-part-type="genus" reg="Diploderma">D.</tp:taxon-name-part><tp:taxon-name-part taxon-name-part-type="species" reg="bowoense">bowoense</tp:taxon-name-part></tp:taxon-name></italic> Wang, Gao, Wu, Siler &amp; Che, 2021, <italic><tp:taxon-name><tp:taxon-name-part taxon-name-part-type="genus" reg="Diploderma">D.</tp:taxon-name-part><tp:taxon-name-part taxon-name-part-type="species" reg="brevicauda">brevicauda</tp:taxon-name-part></tp:taxon-name></italic> (Manthey, Denzer, Hou &amp; Wang, 2012), <italic><tp:taxon-name><tp:taxon-name-part taxon-name-part-type="genus" reg="Diploderma">D.</tp:taxon-name-part><tp:taxon-name-part taxon-name-part-type="species" reg="daochengense">daochengense</tp:taxon-name-part></tp:taxon-name></italic>, <italic><tp:taxon-name><tp:taxon-name-part taxon-name-part-type="genus" reg="Diploderma">D.</tp:taxon-name-part><tp:taxon-name-part taxon-name-part-type="species" reg="flavilabre">flavilabre</tp:taxon-name-part></tp:taxon-name></italic> Wang, Che &amp; Siler, 2020, <italic><tp:taxon-name><tp:taxon-name-part taxon-name-part-type="genus" reg="Diploderma">D.</tp:taxon-name-part><tp:taxon-name-part taxon-name-part-type="species" reg="formosgulae">formosgulae</tp:taxon-name-part></tp:taxon-name></italic> Wang, Gao, Wu, Dong, Shi, Qi, Siler &amp; Che, 2021, <italic><tp:taxon-name><tp:taxon-name-part taxon-name-part-type="genus" reg="Diploderma">D.</tp:taxon-name-part><tp:taxon-name-part taxon-name-part-type="species" reg="iadinum">iadinum</tp:taxon-name-part></tp:taxon-name></italic> (Wang, Jiang, Siler &amp; Che, 2016), <italic><tp:taxon-name><tp:taxon-name-part taxon-name-part-type="genus" reg="Diploderma">D.</tp:taxon-name-part><tp:taxon-name-part taxon-name-part-type="species" reg="laeviventre">laeviventre</tp:taxon-name-part></tp:taxon-name></italic> (Wang, Jiang, Siler &amp; Che, 2016), <italic><tp:taxon-name><tp:taxon-name-part taxon-name-part-type="genus" reg="Diploderma">D.</tp:taxon-name-part><tp:taxon-name-part taxon-name-part-type="species" reg="limingensis">limingensis</tp:taxon-name-part></tp:taxon-name></italic> Liu, Hou, Rao &amp; Ananjeva, 2022, <italic><tp:taxon-name><tp:taxon-name-part taxon-name-part-type="genus" reg="Diploderma">D.</tp:taxon-name-part><tp:taxon-name-part taxon-name-part-type="species" reg="qilin">qilin</tp:taxon-name-part></tp:taxon-name></italic> Wang, Ren, Che &amp; Siler, 2020, <italic><tp:taxon-name><tp:taxon-name-part taxon-name-part-type="genus" reg="Diploderma">D.</tp:taxon-name-part><tp:taxon-name-part taxon-name-part-type="species" reg="xinlongense">xinlongense</tp:taxon-name-part></tp:taxon-name></italic> Cai, Zhang, Li, Du, Xie, Hou, Zhou &amp; Jiang, 2022, <italic><tp:taxon-name><tp:taxon-name-part taxon-name-part-type="genus" reg="Diploderma">D.</tp:taxon-name-part><tp:taxon-name-part taxon-name-part-type="species" reg="yangi">yangi</tp:taxon-name-part></tp:taxon-name></italic> Wang, Zhang &amp; Li, 2022, <italic><tp:taxon-name><tp:taxon-name-part taxon-name-part-type="genus" reg="Diploderma">D.</tp:taxon-name-part><tp:taxon-name-part taxon-name-part-type="species" reg="yongshengense">yongshengense</tp:taxon-name-part></tp:taxon-name></italic>, <italic><tp:taxon-name><tp:taxon-name-part taxon-name-part-type="genus" reg="Diploderma">D.</tp:taxon-name-part><tp:taxon-name-part taxon-name-part-type="species" reg="yulongense">yulongense</tp:taxon-name-part></tp:taxon-name></italic>, and <italic><tp:taxon-name><tp:taxon-name-part taxon-name-part-type="genus" reg="Diploderma">D.</tp:taxon-name-part><tp:taxon-name-part taxon-name-part-type="species" reg="zhaoermii">zhaoermii</tp:taxon-name-part></tp:taxon-name></italic> (Gao &amp; Hou, 2002) by the absence of a gular spot in males in life (vs. presence of a colourful gular spot).</p><p><italic><tp:taxon-name><tp:taxon-name-part taxon-name-part-type="genus" reg="Diploderma">Diploderma</tp:taxon-name-part><tp:taxon-name-part taxon-name-part-type="species" reg="danbaense">danbaense</tp:taxon-name-part></tp:taxon-name></italic> sp. nov. differs from <italic><tp:taxon-name><tp:taxon-name-part taxon-name-part-type="genus" reg="Diploderma">D.</tp:taxon-name-part><tp:taxon-name-part taxon-name-part-type="species" reg="drukdaypo">drukdaypo</tp:taxon-name-part></tp:taxon-name></italic> (Wang, Ren, Jiang, Zou, Wu, Che &amp; Siler, 2019) by having strongly keeled ventral scales of body (vs. smooth or weakly keeled); from <italic><tp:taxon-name><tp:taxon-name-part taxon-name-part-type="genus" reg="Diploderma">D.</tp:taxon-name-part><tp:taxon-name-part taxon-name-part-type="species" reg="grahami">grahami</tp:taxon-name-part></tp:taxon-name></italic> (Stejneger, 1924) by having relatively longer hind limbs (<abbrev xmlns:xlink="http://www.w3.org/1999/xlink" xlink:title="hind limb length, measured between the point of insertion at groin to the tip of fourth toe, excluding the claw, measured on straightened limb" id="ABBRID0EU5BI" xlink:type="simple">HLL</abbrev>/<abbrev xmlns:xlink="http://www.w3.org/1999/xlink" xlink:title="snout–vent length, measured from the snout tip to anterior edge of the cloaca" id="ABBRID0EY5BI" xlink:type="simple">SVL</abbrev> 0.65–0.70 vs. 0.61), having a distinct transverse gular fold (vs. feeble), the absence of a gular spot after preservation (vs. presence), and the presence of dorsolateral stripes (vs. absence); from <italic><tp:taxon-name><tp:taxon-name-part taxon-name-part-type="genus" reg="Diploderma">D.</tp:taxon-name-part><tp:taxon-name-part taxon-name-part-type="species" reg="kangdingense">kangdingense</tp:taxon-name-part></tp:taxon-name></italic> Cai, Zhang, Li, Du, Xie, Hou, Zhou &amp; Jiang, 2022 by the presence of distinct, dark, hollow, approximately rhomboid patterns between dorsolateral stripes on dorsum (vs. absence) and having greyish white ventrolateral surface of body in males in life (vs. yellow); from <italic><tp:taxon-name><tp:taxon-name-part taxon-name-part-type="genus" reg="Diploderma">D.</tp:taxon-name-part><tp:taxon-name-part taxon-name-part-type="species" reg="panchi">panchi</tp:taxon-name-part></tp:taxon-name></italic> Wang, Zheng, Xie, Che &amp; Siler, 2020 by the presence of distinct, dark, hollow, approximately rhomboid patterns between dorsolateral stripes on dorsum (vs. absence) and the presence of a skin fold under nuchal crest in females in life (vs. absence); from <italic><tp:taxon-name><tp:taxon-name-part taxon-name-part-type="genus" reg="Diploderma">D.</tp:taxon-name-part><tp:taxon-name-part taxon-name-part-type="species" reg="shuoquense">shuoquense</tp:taxon-name-part></tp:taxon-name></italic> Liu, Hou, Rao &amp; Ananjeva, 2022 by having strongly keeled ventral head scales (vs. smooth or weakly keeled), the absence of distinct radial stripes around the eyes (vs. presence), and the presence of skin folds under nuchal and dorsal crests in males in life (vs. absence); from <italic><tp:taxon-name><tp:taxon-name-part taxon-name-part-type="genus" reg="Diploderma">D.</tp:taxon-name-part><tp:taxon-name-part taxon-name-part-type="species" reg="splendidum">splendidum</tp:taxon-name-part></tp:taxon-name></italic> (Barbour &amp; Dunn, 1919) by having strongly jagged dorsolateral stripes in males (vs. smooth); and from <italic><tp:taxon-name><tp:taxon-name-part taxon-name-part-type="genus" reg="Diploderma">D.</tp:taxon-name-part><tp:taxon-name-part taxon-name-part-type="species" reg="vela">vela</tp:taxon-name-part></tp:taxon-name></italic> (Wang, Jiang &amp; Che, 2015) by having discontinuous nuchal and dorsal crests and skin folds in males in life (vs. continuous nuchal and dorsal crests on continuous skin fold).</p><p><italic><tp:taxon-name><tp:taxon-name-part taxon-name-part-type="genus" reg="Diploderma">Diploderma</tp:taxon-name-part><tp:taxon-name-part taxon-name-part-type="species" reg="danbaense">danbaense</tp:taxon-name-part></tp:taxon-name></italic> sp. nov. is phylogenetically sister to and most similar in morphology characteristic and colouration to <italic><tp:taxon-name><tp:taxon-name-part taxon-name-part-type="genus" reg="Diploderma">D.</tp:taxon-name-part><tp:taxon-name-part taxon-name-part-type="species" reg="flaviceps">flaviceps</tp:taxon-name-part></tp:taxon-name></italic>; however, <italic><tp:taxon-name><tp:taxon-name-part taxon-name-part-type="genus" reg="Diploderma">Diploderma</tp:taxon-name-part><tp:taxon-name-part taxon-name-part-type="species" reg="danbaense">danbaense</tp:taxon-name-part></tp:taxon-name></italic> sp. nov. can be differentiated from the latter by having a relatively shorter tail (<abbrev xmlns:xlink="http://www.w3.org/1999/xlink" xlink:title="tail length, measured from the anterior edge of the cloaca to the tip of tail" id="ABBRID0EWBCI" xlink:type="simple">TAL</abbrev>/<abbrev xmlns:xlink="http://www.w3.org/1999/xlink" xlink:title="snout–vent length, measured from the snout tip to anterior edge of the cloaca" id="ABBRID0E1BCI" xlink:type="simple">SVL</abbrev> 1.61–1.78 vs. 1.88–2.09 in males, 1.55 vs. 1.73–2.17 in females), having relatively shorter hind limbs (<abbrev xmlns:xlink="http://www.w3.org/1999/xlink" xlink:title="hind limb length, measured between the point of insertion at groin to the tip of fourth toe, excluding the claw, measured on straightened limb" id="ABBRID0E5BCI" xlink:type="simple">HLL</abbrev>/<abbrev xmlns:xlink="http://www.w3.org/1999/xlink" xlink:title="snout–vent length, measured from the snout tip to anterior edge of the cloaca" id="ABBRID0ECCCI" xlink:type="simple">SVL</abbrev> 0.66–0.70 vs. 0.72–0.80 in males, 0.65 vs. 0.70–0.81 in females), having a smaller ratio of head width to head length (<abbrev xmlns:xlink="http://www.w3.org/1999/xlink" xlink:title="head width, measured between the widest points of the head" id="ABBRID0EGCCI" xlink:type="simple">HW</abbrev>/<abbrev xmlns:xlink="http://www.w3.org/1999/xlink" xlink:title="head length, measured from the tip of snout to the rear border of the angle of jaw" id="ABBRID0EKCCI" xlink:type="simple">HL</abbrev> 0.66–0.75 vs. 0.76–0.84 in males, 0.63 vs. 0.71–0.78 in females), having a greater ratio of head depth to head width (<abbrev xmlns:xlink="http://www.w3.org/1999/xlink" xlink:title="head depth, measured as the perpendicular distance at the temporal region of head" id="ABBRID0EOCCI" xlink:type="simple">HD</abbrev>/<abbrev xmlns:xlink="http://www.w3.org/1999/xlink" xlink:title="head width, measured between the widest points of the head" id="ABBRID0ESCCI" xlink:type="simple">HW</abbrev> 0.80–0.85 vs. 0.70–0.78 in males, 0.87 vs. 0.75–0.83 in females), having relatively shorter fourth toes (<abbrev xmlns:xlink="http://www.w3.org/1999/xlink" xlink:title="fourth toe length, measured between the tip of fourth toe to the base between third and fourth toe, excluding the claw" id="ABBRID0EWCCI" xlink:type="simple">T4L</abbrev>/<abbrev xmlns:xlink="http://www.w3.org/1999/xlink" xlink:title="snout–vent length, measured from the snout tip to anterior edge of the cloaca" id="ABBRID0E1CCI" xlink:type="simple">SVL</abbrev> 0.16–0.18 vs. 0.18–0.21 in males, 0.16 vs. 0.17–0.21 in females), and having a moderately erected skin fold under dorsal crest in males in life (vs. strongly erected) and the absence of a skin fold under dorsal crest in females in life (vs. presence).</p><fig id="F4" position="float" orientation="portrait"><object-id xmlns:xlink="http://www.w3.org/1999/xlink" content-type="doi" xlink:type="simple">10.3897/zookeys.1148.97706.figure4</object-id><object-id xmlns:xlink="http://www.w3.org/1999/xlink" content-type="arpha" xlink:type="simple">6B4597C3-5266-5720-A17E-63986DB67357</object-id><label>Figure 4.</label><caption><p>Dorsal view (upper) and ventral view (lower) of the type series of <italic><tp:taxon-name><tp:taxon-name-part taxon-name-part-type="genus" reg="Diploderma">Diploderma</tp:taxon-name-part><tp:taxon-name-part taxon-name-part-type="species" reg="danbaense">danbaense</tp:taxon-name-part></tp:taxon-name></italic> sp. nov. in preservative.</p></caption><graphic xmlns:xlink="http://www.w3.org/1999/xlink" xlink:href="zookeys-1148-167_article-97706__-g004.jpg" position="float" orientation="portrait" xlink:type="simple" id="oo_812085.jpg"><uri content-type="original_file" xlink:type="simple">https://binary.pensoft.net/fig/812085</uri></graphic></fig><fig id="F5" position="float" orientation="portrait"><object-id xmlns:xlink="http://www.w3.org/1999/xlink" content-type="doi" xlink:type="simple">10.3897/zookeys.1148.97706.figure5</object-id><object-id xmlns:xlink="http://www.w3.org/1999/xlink" content-type="arpha" xlink:type="simple">19CFD3A2-3006-5644-906B-70961A8AD2F6</object-id><label>Figure 5.</label><caption><p>Holotype (KIZ2022048) of <italic><tp:taxon-name><tp:taxon-name-part taxon-name-part-type="genus" reg="Diploderma">Diploderma</tp:taxon-name-part><tp:taxon-name-part taxon-name-part-type="species" reg="danbaense">danbaense</tp:taxon-name-part></tp:taxon-name></italic> sp. nov. in life <bold>A</bold> dorsal view <bold>B</bold> lateral view <bold>C</bold> ventral view <bold>D</bold> close-up view of the dorsolateral side of the head <bold>E</bold> close-up view of the ventral side of the head <bold>F</bold> close-up view of the oral cavity.</p></caption><graphic xmlns:xlink="http://www.w3.org/1999/xlink" xlink:href="zookeys-1148-167_article-97706__-g005.jpg" position="float" orientation="portrait" xlink:type="simple" id="oo_812086.jpg"><uri content-type="original_file" xlink:type="simple">https://binary.pensoft.net/fig/812086</uri></graphic></fig><fig id="F6" position="float" orientation="portrait"><object-id xmlns:xlink="http://www.w3.org/1999/xlink" content-type="doi" xlink:type="simple">10.3897/zookeys.1148.97706.figure6</object-id><object-id xmlns:xlink="http://www.w3.org/1999/xlink" content-type="arpha" xlink:type="simple">C355BBEF-134C-5901-B94B-A0D6B0D6D005</object-id><label>Figure 6.</label><caption><p>Paratypes of <italic><tp:taxon-name><tp:taxon-name-part taxon-name-part-type="genus" reg="Diploderma">Diploderma</tp:taxon-name-part><tp:taxon-name-part taxon-name-part-type="species" reg="danbaense">danbaense</tp:taxon-name-part></tp:taxon-name></italic> sp. nov. in life <bold>A, B</bold> the male paratype KIZ2022049 <bold>C, D</bold> the male paratype KIZ2022050 <bold>E, F</bold> the female paratype KIZ2022051</p></caption><graphic xmlns:xlink="http://www.w3.org/1999/xlink" xlink:href="zookeys-1148-167_article-97706__-g006.jpg" position="float" orientation="portrait" xlink:type="simple" id="oo_812087.jpg"><uri content-type="original_file" xlink:type="simple">https://binary.pensoft.net/fig/812087</uri></graphic></fig></tp:treatment-sec><tp:treatment-sec sec-type="distribution" id="SECID0EYFCI"><title>Distribution.</title><p>This species is currently known only from its type locality in Danba County, Ganzi Prefecture, Sichuan Province, China (Fig. <xref ref-type="fig" rid="F1">1</xref>).</p></tp:treatment-sec><tp:treatment-sec sec-type="natural history" id="SECID0ECGCI"><title>Natural history.</title><p>This species is terrestrial, inhabiting the hot-dry valley of the upper Dadu River. There are a few trees and many rocks at the type locality (Fig. <xref ref-type="fig" rid="F16">16A, B</xref>). All specimens were collected between 11 and 12 a.m. when they were basking on rock piles.</p></tp:treatment-sec><tp:treatment-sec><!--Section generated to contain objects referenced in tp:taxon-treatment.--><fig id="F1" position="float" orientation="portrait"><object-id xmlns:xlink="http://www.w3.org/1999/xlink" content-type="doi" xlink:type="simple">10.3897/zookeys.1148.97706.figure1</object-id><object-id xmlns:xlink="http://www.w3.org/1999/xlink" content-type="arpha" xlink:type="simple">F5728EE2-C271-549B-92EC-2ADCF540AEAB</object-id><label>Figure 1.</label><caption><p>Map showing the type localities of <italic><tp:taxon-name><tp:taxon-name-part taxon-name-part-type="genus" reg="Diploderma">Diploderma</tp:taxon-name-part><tp:taxon-name-part taxon-name-part-type="species" reg="danbaense">danbaense</tp:taxon-name-part></tp:taxon-name></italic> sp. nov. in Danba County, Ganzi Prefecture, Sichuan Province (black dot), <italic><tp:taxon-name><tp:taxon-name-part taxon-name-part-type="genus" reg="Diploderma">Diploderma</tp:taxon-name-part><tp:taxon-name-part taxon-name-part-type="species" reg="donglangense">donglangense</tp:taxon-name-part></tp:taxon-name></italic> sp. nov. in Muli County, Liangshan Prefecture, Sichuan Province (black pentagon), <italic><tp:taxon-name><tp:taxon-name-part taxon-name-part-type="genus" reg="Diploderma">Diploderma</tp:taxon-name-part><tp:taxon-name-part taxon-name-part-type="species" reg="jiulongense">jiulongense</tp:taxon-name-part></tp:taxon-name></italic> sp. nov. in Jiulong County, Ganzi Prefecture, Sichuan Province (black triangle), and <italic><tp:taxon-name><tp:taxon-name-part taxon-name-part-type="genus" reg="Diploderma">Diploderma</tp:taxon-name-part><tp:taxon-name-part taxon-name-part-type="species" reg="tachengense">tachengense</tp:taxon-name-part></tp:taxon-name></italic> sp. nov. in Weixi County, Diqing Prefecture, Yunnan Province (black square), in the Hengduan Mountain Region, southwestern China. The elevation data were obtained from <xref ref-type="bibr" rid="B11">Geospatial Data Cloud (2022)</xref>.</p></caption><graphic xmlns:xlink="http://www.w3.org/1999/xlink" xlink:href="zookeys-1148-167_article-97706__-g001.jpg" position="float" orientation="portrait" xlink:type="simple" id="oo_812082.jpg"><uri content-type="original_file" xlink:type="simple">https://binary.pensoft.net/fig/812082</uri></graphic></fig><fig id="F16" position="float" orientation="portrait"><object-id xmlns:xlink="http://www.w3.org/1999/xlink" content-type="doi" xlink:type="simple">10.3897/zookeys.1148.97706.figure16</object-id><object-id xmlns:xlink="http://www.w3.org/1999/xlink" content-type="arpha" xlink:type="simple">D83F2E50-09DD-57EE-A00C-CA1BBF132AF1</object-id><label>Figure 16.</label><caption><p>Habitats of the new species <bold>A</bold> distant view of the type locality of <italic><tp:taxon-name><tp:taxon-name-part taxon-name-part-type="genus" reg="Diploderma">Diploderma</tp:taxon-name-part><tp:taxon-name-part taxon-name-part-type="species" reg="danbaense">danbaense</tp:taxon-name-part></tp:taxon-name></italic> sp. nov. <bold>B</bold> close view of the type locality of <italic><tp:taxon-name><tp:taxon-name-part taxon-name-part-type="genus" reg="Diploderma">Diploderma</tp:taxon-name-part><tp:taxon-name-part taxon-name-part-type="species" reg="danbaense">danbaense</tp:taxon-name-part></tp:taxon-name></italic> sp. nov. <bold>C</bold> distant view of the type locality of <italic><tp:taxon-name><tp:taxon-name-part taxon-name-part-type="genus" reg="Diploderma">Diploderma</tp:taxon-name-part><tp:taxon-name-part taxon-name-part-type="species" reg="donglangense">donglangense</tp:taxon-name-part></tp:taxon-name></italic> sp. nov. <bold>D</bold> close view of the type locality of <italic><tp:taxon-name><tp:taxon-name-part taxon-name-part-type="genus" reg="Diploderma">Diploderma</tp:taxon-name-part><tp:taxon-name-part taxon-name-part-type="species" reg="donglangense">donglangense</tp:taxon-name-part></tp:taxon-name></italic> sp. nov. <bold>E</bold> distant view of the type locality of <italic><tp:taxon-name><tp:taxon-name-part taxon-name-part-type="genus" reg="Diploderma">Diploderma</tp:taxon-name-part><tp:taxon-name-part taxon-name-part-type="species" reg="jiulongense">jiulongense</tp:taxon-name-part></tp:taxon-name></italic> sp. nov. <bold>F</bold> close view of the type locality of <italic><tp:taxon-name><tp:taxon-name-part taxon-name-part-type="genus" reg="Diploderma">Diploderma</tp:taxon-name-part><tp:taxon-name-part taxon-name-part-type="species" reg="jiulongense">jiulongense</tp:taxon-name-part></tp:taxon-name></italic> sp. nov <bold>G</bold> distant view of the type locality of <italic><tp:taxon-name><tp:taxon-name-part taxon-name-part-type="genus" reg="Diploderma">Diploderma</tp:taxon-name-part><tp:taxon-name-part taxon-name-part-type="species" reg="tachengense">tachengense</tp:taxon-name-part></tp:taxon-name></italic> sp. nov. <bold>H</bold> close view of the type locality of <italic><tp:taxon-name><tp:taxon-name-part taxon-name-part-type="genus" reg="Diploderma">Diploderma</tp:taxon-name-part><tp:taxon-name-part taxon-name-part-type="species" reg="tachengense">tachengense</tp:taxon-name-part></tp:taxon-name></italic> sp. nov.</p></caption><graphic xmlns:xlink="http://www.w3.org/1999/xlink" xlink:href="zookeys-1148-167_article-97706__-g016.jpg" position="float" orientation="portrait" xlink:type="simple" id="oo_812097.jpg"><uri content-type="original_file" xlink:type="simple">https://binary.pensoft.net/fig/812097</uri></graphic></fig></tp:treatment-sec><ref-list><ref id="B11"><mixed-citation xmlns:xlink="http://www.w3.org/1999/xlink" xlink:type="simple">Geospatial Data Cloud (<year>2022</year>) SRTMDEMUTM 90m resolution digital elevation data. <ext-link xlink:href="http://www.gscloud.cn/" ext-link-type="uri" xlink:type="simple">http://www.gscloud.cn/</ext-link> [Accessed on 13 May 2022]</mixed-citation></ref></ref-list></tp:taxon-treatment>
