# Supplementary material for: ﻿Four new species of the genus Diploderma Hallowell, 1861 (Squamata, Agamidae) from China
Source: Zookeys. 2023 Feb 20;1148:167–207. doi: 10.3897/zookeys.1148.97706 (PMC10207273; doi:10.3897/zookeys.1148.97706)
Supplement: XML Treatment for Diploderma jiulongense [file zookeys.1148.97706-treatment3.xml]

<!DOCTYPE tp:taxon-treatment
  PUBLIC "-//TaxonX//DTD Taxonomic Treatment Publishing DTD v0 20100105//EN" "tax-treatment-NSO.dtd">
<tp:taxon-treatment xmlns:tp="http://www.plazi.org/taxpub"><tp:treatment-meta><kwd-group><label>Taxon classification</label><kwd>
              <named-content content-type="kingdom">Animalia</named-content>
            </kwd><kwd>
              <named-content content-type="order">Squamata</named-content>
            </kwd><kwd>
              <named-content content-type="family">Agamidae</named-content>
            </kwd></kwd-group><mixed-citation publication-type="journal"><person-group><name><surname>Liu</surname><given-names>Shuo</given-names></name><name><surname>Hou</surname><given-names>Mian</given-names></name><name><surname>Ananjeva</surname><given-names>Natalia B.</given-names></name><name><surname>Rao</surname><given-names>Dingqi</given-names></name></person-group><article-title>﻿Four new species of the genus <italic><tp:taxon-name><tp:taxon-name-part taxon-name-part-type="genus" reg="Diploderma">Diploderma</tp:taxon-name-part></tp:taxon-name></italic> Hallowell, 1861 (<tp:taxon-name><tp:taxon-name-part taxon-name-part-type="order">Squamata</tp:taxon-name-part></tp:taxon-name>, <tp:taxon-name><tp:taxon-name-part taxon-name-part-type="family">Agamidae</tp:taxon-name-part></tp:taxon-name>) from China</article-title><source>Zookeys</source><day>20</day><month>02</month><year>2023</year><volume>1148</volume><fpage>167</fpage><lpage>207</lpage><pub-id pub-id-type="doi">10.3897/zookeys.1148.97706</pub-id></mixed-citation></tp:treatment-meta><tp:nomenclature><label>﻿</label><tp:taxon-name>
            <object-id xmlns:xlink="http://www.w3.org/1999/xlink" content-type="arpha" xlink:type="simple">DB30AD3D-1134-5420-B72B-60E42ECAEABA</object-id>
            <tp:taxon-name-part taxon-name-part-type="genus" reg="Diploderma">Diploderma</tp:taxon-name-part>
            <tp:taxon-name-part taxon-name-part-type="species" reg="jiulongense">jiulongense</tp:taxon-name-part>
            <object-id xmlns:xlink="http://www.w3.org/1999/xlink" content-type="zoobank" xlink:type="simple">https://zoobank.org/A60F9BDB-0363-41A2-A9B9-CE7F6E964B56</object-id>
          </tp:taxon-name><tp:taxon-status xmlns:xlink="http://www.w3.org/1999/xlink" xlink:type="simple">sp. nov.</tp:taxon-status><xref ref-type="fig" rid="F10">Figs 10</xref><xref ref-type="fig" rid="F11">, 11</xref><xref ref-type="fig" rid="F12">, 12</xref></tp:nomenclature><tp:treatment-sec sec-type="type material" id="SECID0EY1DI"><title>Type material.</title><p><bold><italic>Holotype</italic>.</bold> KIZ2022086, adult male, collected on 8 August 2022 by Mian Hou from Yandai Town, Jiulong County, Ganzi Prefecture, Sichuan Province, China (<named-content xmlns:xlink="http://www.w3.org/1999/xlink" content-type="dwc:verbatimCoordinates" xlink:type="simple"><named-content content-type="geo-json" specific-use="{&#34;type&#34;:&#34;Point&#34;,&#34;coordinates&#34;:[101.749167,28.477500]}" id="NCID0EG2DI" xlink:type="simple">28°28'39"N, 101°44'57"E</named-content></named-content>, 1680 m elevation).</p><p><bold><italic>Paratypes</italic>.</bold> KIZ2022087 and KIZ2022101, two adult females; KIZ2022099–KIZ2022100, two adult males, collecting information all the same as the holotype.</p></tp:treatment-sec><tp:treatment-sec sec-type="etymology" id="SECID0ES2DI"><title>Etymology.</title><p>The specific epithet refers to Jiulong County, where the new species was discovered.</p></tp:treatment-sec><tp:treatment-sec sec-type="diagnosis" id="SECID0EX2DI"><title>Diagnosis.</title><p><italic><tp:taxon-name><tp:taxon-name-part taxon-name-part-type="genus" reg="Diploderma">Diploderma</tp:taxon-name-part><tp:taxon-name-part taxon-name-part-type="species" reg="jiulongense">jiulongense</tp:taxon-name-part></tp:taxon-name></italic> sp. nov. can be diagnosed from congeners by a combination of the following morphological characteristics: (1) body size moderate, <abbrev xmlns:xlink="http://www.w3.org/1999/xlink" xlink:title="snout–vent length, measured from the snout tip to anterior edge of the cloaca" id="ABBRID0EI3DI" xlink:type="simple">SVL</abbrev> 44.5–51.4 mm in adult males, 61.7–64.4 in adult females; (2) tail very long, <abbrev xmlns:xlink="http://www.w3.org/1999/xlink" xlink:title="tail length, measured from the anterior edge of the cloaca to the tip of tail" id="ABBRID0EM3DI" xlink:type="simple">TAL</abbrev>/<abbrev xmlns:xlink="http://www.w3.org/1999/xlink" xlink:title="snout–vent length, measured from the snout tip to anterior edge of the cloaca" id="ABBRID0EQ3DI" xlink:type="simple">SVL</abbrev> 2.57–2.71 in adult males, 2.33–2.44 in adult females; (3) limbs very long, <abbrev xmlns:xlink="http://www.w3.org/1999/xlink" xlink:title="fore-limb length, measured between the point of insertion at axillary to the tip of fourth finger, excluding the claw, measured on straightened limb" id="ABBRID0EU3DI" xlink:type="simple">FLL</abbrev>/<abbrev xmlns:xlink="http://www.w3.org/1999/xlink" xlink:title="snout–vent length, measured from the snout tip to anterior edge of the cloaca" id="ABBRID0EY3DI" xlink:type="simple">SVL</abbrev> 0.50–0.53 in adult males, 0.46–0.47 in adult females, <abbrev xmlns:xlink="http://www.w3.org/1999/xlink" xlink:title="hind limb length, measured between the point of insertion at groin to the tip of fourth toe, excluding the claw, measured on straightened limb" id="ABBRID0E33DI" xlink:type="simple">HLL</abbrev>/<abbrev xmlns:xlink="http://www.w3.org/1999/xlink" xlink:title="snout–vent length, measured from the snout tip to anterior edge of the cloaca" id="ABBRID0EA4DI" xlink:type="simple">SVL</abbrev> 0.86–0.94 in adult males, 0.79–0.82 in adult females; (4) head moderately long, <abbrev xmlns:xlink="http://www.w3.org/1999/xlink" xlink:title="head width, measured between the widest points of the head" id="ABBRID0EE4DI" xlink:type="simple">HW</abbrev>/<abbrev xmlns:xlink="http://www.w3.org/1999/xlink" xlink:title="head length, measured from the tip of snout to the rear border of the angle of jaw" id="ABBRID0EI4DI" xlink:type="simple">HL</abbrev> 0.68–0.73 in adult males, 0.71–0.72 in adult females; (5) <abbrev xmlns:xlink="http://www.w3.org/1999/xlink" xlink:title="middorsal crest scale number, modified crest scales longitudinally from the first nuchal crest to the scale above cloaca" id="ABBRID0EM4DI" xlink:type="simple">MD</abbrev> 36–40; (6) <abbrev xmlns:xlink="http://www.w3.org/1999/xlink" xlink:title="subdigital lamellae under fourth finger, subdigital lamellae scales from the base between third and fourth finger to the tip of fourth finger, excluding the claw" id="ABBRID0EQ4DI" xlink:type="simple">F4S</abbrev> 16–19, <abbrev xmlns:xlink="http://www.w3.org/1999/xlink" xlink:title="subdigital lamellae under fourth toe, subdigital lamellae scales from the base between third and fourth toe to the tip of fourth toe, excluding the claw" id="ABBRID0EU4DI" xlink:type="simple">T4S</abbrev> 23–27; (7) tympanum concealed; (8) nuchal and dorsal crests continuous, feebly developed, no skin fold under nuchal and dorsal crests; (9) distinct transverse gular fold present; (10) ventral scales of head heterogeneous in size, ones on centre of gular pouch largest, all strongly keeled; (11) ventral scales of body strongly keeled; (12) gular spot present in males, indistinct or absent in females, pale yellow in life; (13) dorsolateral stripes distinct in males, narrow and smooth edged, bright yellow in life; (14) no radial stripes around eye; (15) oral cavity and inner lips pinkish white, tongue pale flesh colour in life.</p></tp:treatment-sec><tp:treatment-sec sec-type="description" id="SECID0EY4DI"><title>Description of holotype.</title><p>Adult male, <abbrev xmlns:xlink="http://www.w3.org/1999/xlink" xlink:title="snout–vent length, measured from the snout tip to anterior edge of the cloaca" id="ABBRID0E54DI" xlink:type="simple">SVL</abbrev> 51.4 mm; tail very long, <abbrev xmlns:xlink="http://www.w3.org/1999/xlink" xlink:title="tail length, measured from the anterior edge of the cloaca to the tip of tail" id="ABBRID0EC5DI" xlink:type="simple">TAL</abbrev> 137.1 mm, <abbrev xmlns:xlink="http://www.w3.org/1999/xlink" xlink:title="tail length, measured from the anterior edge of the cloaca to the tip of tail" id="ABBRID0EG5DI" xlink:type="simple">TAL</abbrev>/<abbrev xmlns:xlink="http://www.w3.org/1999/xlink" xlink:title="snout–vent length, measured from the snout tip to anterior edge of the cloaca" id="ABBRID0EK5DI" xlink:type="simple">SVL</abbrev> 2.67; limbs very long, <abbrev xmlns:xlink="http://www.w3.org/1999/xlink" xlink:title="fore-limb length, measured between the point of insertion at axillary to the tip of fourth finger, excluding the claw, measured on straightened limb" id="ABBRID0EO5DI" xlink:type="simple">FLL</abbrev> 27.0 mm on left side, <abbrev xmlns:xlink="http://www.w3.org/1999/xlink" xlink:title="fore-limb length, measured between the point of insertion at axillary to the tip of fourth finger, excluding the claw, measured on straightened limb" id="ABBRID0ES5DI" xlink:type="simple">FLL</abbrev>/<abbrev xmlns:xlink="http://www.w3.org/1999/xlink" xlink:title="snout–vent length, measured from the snout tip to anterior edge of the cloaca" id="ABBRID0EW5DI" xlink:type="simple">SVL</abbrev> 0.53, <abbrev xmlns:xlink="http://www.w3.org/1999/xlink" xlink:title="hind limb length, measured between the point of insertion at groin to the tip of fourth toe, excluding the claw, measured on straightened limb" id="ABBRID0E15DI" xlink:type="simple">HLL</abbrev> 48.1 mm on left, <abbrev xmlns:xlink="http://www.w3.org/1999/xlink" xlink:title="hind limb length, measured between the point of insertion at groin to the tip of fourth toe, excluding the claw, measured on straightened limb" id="ABBRID0E55DI" xlink:type="simple">HLL</abbrev>/<abbrev xmlns:xlink="http://www.w3.org/1999/xlink" xlink:title="snout–vent length, measured from the snout tip to anterior edge of the cloaca" id="ABBRID0EC6DI" xlink:type="simple">SVL</abbrev> 0.94. Head moderately long, <abbrev xmlns:xlink="http://www.w3.org/1999/xlink" xlink:title="head width, measured between the widest points of the head" id="ABBRID0EG6DI" xlink:type="simple">HW</abbrev>/<abbrev xmlns:xlink="http://www.w3.org/1999/xlink" xlink:title="head length, measured from the tip of snout to the rear border of the angle of jaw" id="ABBRID0EK6DI" xlink:type="simple">HL</abbrev> 0.68, <abbrev xmlns:xlink="http://www.w3.org/1999/xlink" xlink:title="head depth, measured as the perpendicular distance at the temporal region of head" id="ABBRID0EO6DI" xlink:type="simple">HD</abbrev>/<abbrev xmlns:xlink="http://www.w3.org/1999/xlink" xlink:title="head width, measured between the widest points of the head" id="ABBRID0ES6DI" xlink:type="simple">HW</abbrev> 0.86; snout moderately long, <abbrev xmlns:xlink="http://www.w3.org/1999/xlink" xlink:title="snout–eye length, measured between the tip of snout and anterior edge of orbital bone" id="ABBRID0EW6DI" xlink:type="simple">SEL</abbrev>/<abbrev xmlns:xlink="http://www.w3.org/1999/xlink" xlink:title="head length, measured from the tip of snout to the rear border of the angle of jaw" id="ABBRID0E16DI" xlink:type="simple">HL</abbrev> 0.37. Rostral elongated, bordered by six small postrostral scales; dorsal head scales heterogeneous, all strongly keeled; distinct Y-shaped ridge on dorsal snout. Nasal oval, separated from first supralabial by single row of scales on each side; loreals small, keeled; suborbital scale rows 4/4, keeled; canthus rostralis elongated, greatly overlapping with each other; enlarged, keeled scales forming single lateral ridge from posteroinferior eye to posterosuperior tympanum on each side; tympanum concealed under scales; <abbrev xmlns:xlink="http://www.w3.org/1999/xlink" xlink:title="supralabial scale number, enlarged, modified labial scales from rostral to the corner of mouth" id="ABBRID0E56DI" xlink:type="simple">SL</abbrev> 8/8, smooth. Mental pentagonal; <abbrev xmlns:xlink="http://www.w3.org/1999/xlink" xlink:title="infralabial scale number, enlarged, modified labial scales from mental to the corner of mouth" id="ABBRID0EDAAK" xlink:type="simple">IL</abbrev> 9/9; enlarged chin shields 4/5, smooth, first one contacting <abbrev xmlns:xlink="http://www.w3.org/1999/xlink" xlink:title="infralabial scale number, enlarged, modified labial scales from mental to the corner of mouth" id="ABBRID0EHAAK" xlink:type="simple">IL</abbrev> on each side, remaining ones separated from <abbrev xmlns:xlink="http://www.w3.org/1999/xlink" xlink:title="infralabial scale number, enlarged, modified labial scales from mental to the corner of mouth" id="ABBRID0ELAAK" xlink:type="simple">IL</abbrev> by two rows of small scales on each side; ventral head scales heterogeneous in size, ones on centre of gular pouch largest, all strongly keeled; distinct transverse gular fold present; gular pouch weakly developed.</p><p>Distinct shoulder fold present; dorsal body scales heterogeneous in size and shape, all keeled, tip pointing backwards; axillary scales much smaller than remaining dorsals; enlarged dorsal scales roughly forming four longitudinal rows on each side of body. Nuchal and dorsal crests feebly developed, continuous; no skin fold under nuchal and dorsal crest; <abbrev xmlns:xlink="http://www.w3.org/1999/xlink" xlink:title="middorsal crest scale number, modified crest scales longitudinally from the first nuchal crest to the scale above cloaca" id="ABBRID0ERAAK" xlink:type="simple">MD</abbrev> 36. Dorsal limb scales strongly keeled, mostly homogeneous, except a few enlarged, conical scales on postaxial thighs; <abbrev xmlns:xlink="http://www.w3.org/1999/xlink" xlink:title="subdigital lamellae under fourth finger, subdigital lamellae scales from the base between third and fourth finger to the tip of fourth finger, excluding the claw" id="ABBRID0EVAAK" xlink:type="simple">F4S</abbrev> 18/19, <abbrev xmlns:xlink="http://www.w3.org/1999/xlink" xlink:title="subdigital lamellae under fourth toe, subdigital lamellae scales from the base between third and fourth toe to the tip of fourth toe, excluding the claw" id="ABBRID0EZAAK" xlink:type="simple">T4S</abbrev> 27/27. Ventral body scales approximately parallel, homogeneous, all strongly keeled, <abbrev xmlns:xlink="http://www.w3.org/1999/xlink" xlink:title="ventral scale number, ventral body scales counted in a straight line along the medial axis between the transverse gular fold and the anterior edge of cloaca" id="ABBRID0E4AAK" xlink:type="simple">VN</abbrev> 54. Ventral limb scales parallel, small on upper arms and thighs and larger on forearms and crus, all strongly keeled. Tail scales all strongly keeled, ventral tail scales slightly larger than dorsal tail scales.</p></tp:treatment-sec><tp:treatment-sec sec-type="Colouration of holotype in life" id="SECID0EBBAK"><title>Colouration of holotype in life.</title><p>Dorsal surface of head dark grey with no transverse bands. Lateral surfaces of head grey, a greyish white suborbital stripe extending from nasal scale to rictus on each side. Upper lips brownish grey, lower lips greyish white. No radial stripes around eyes. Oral cavity and inner lips pinkish white, tongue pale flesh colour.</p><p>Dorsal surface of body brownish black. A narrow, bright yellow, smooth-edged, dorsolateral stripe on each side of body from occipital region to pelvis. Some black inverted triangular patterns between the two dorsolateral stripes. Some bright yellow spots scattered below dorsolateral stripe on each side of body. Dorsal surfaces of limbs dark grey. Dark transverse bands on dorsal surfaces of limbs very indistinct. Dorsal surface of tail brownish grey with some indistinct dark transverse bands.</p><p>Ventral surface of head greyish white. A pale yellow gular spot present on posterior central part of ventral head, no stripes on ventral head. Ventral surfaces of body, limbs, and tail greyish white with no pattern.</p></tp:treatment-sec><tp:treatment-sec sec-type="variation" id="SECID0EIBAK"><title>Variations.</title><p>The variations of metrical characteristics of the type series are provided in Table <xref ref-type="table" rid="T4">4</xref>. Other variations are as follows: the dorsal colour is brownish red or brick red, the transverse bands on the limbs are more distinct, the dorsolateral stripes are indistinct, pale grey or yellow anteriorly and pale grey posteriorly, and the gular spot indistinct or absent in the female paratypes.</p><table-wrap id="T4" position="float" orientation="portrait"><label>Table 4.</label><caption><p>Morphological data of the type series of <italic><tp:taxon-name><tp:taxon-name-part taxon-name-part-type="genus" reg="Diploderma">Diploderma</tp:taxon-name-part><tp:taxon-name-part taxon-name-part-type="species" reg="jiulongense">jiulongense</tp:taxon-name-part></tp:taxon-name></italic> sp. nov. Morphometric measurements are in the unit of mm. For measurement and count methods and abbreviations, see the Materials and methods.</p></caption><table id="TID0EFWAK" rules="all"><tbody><tr><th rowspan="1" colspan="1"/><th rowspan="1" colspan="1">KIZ2022086 holotype ♂</th><th rowspan="1" colspan="1">KIZ2022087 paratype ♀</th><th rowspan="1" colspan="1">KIZ2022099 paratype ♂</th><th rowspan="1" colspan="1">KIZ2022100 paratype ♂</th><th rowspan="1" colspan="1">KIZ2022101 paratype ♀</th></tr><tr><td rowspan="1" colspan="1">
                    <abbrev xmlns:xlink="http://www.w3.org/1999/xlink" xlink:title="snout–vent length, measured from the snout tip to anterior edge of the cloaca" id="ABBRID0ECDAK" xlink:type="simple">SVL</abbrev>
                  </td><td rowspan="1" colspan="1">51.4</td><td rowspan="1" colspan="1">61.7</td><td rowspan="1" colspan="1">47.8</td><td rowspan="1" colspan="1">44.5</td><td rowspan="1" colspan="1">64.4</td></tr><tr><td rowspan="1" colspan="1">
                    <abbrev xmlns:xlink="http://www.w3.org/1999/xlink" xlink:title="tail length, measured from the anterior edge of the cloaca to the tip of tail" id="ABBRID0E1DAK" xlink:type="simple">TAL</abbrev>
                  </td><td rowspan="1" colspan="1">137.1</td><td rowspan="1" colspan="1">143.5</td><td rowspan="1" colspan="1">129.7</td><td rowspan="1" colspan="1">114.3</td><td rowspan="1" colspan="1">157.4</td></tr><tr><td rowspan="1" colspan="1">
                    <abbrev xmlns:xlink="http://www.w3.org/1999/xlink" xlink:title="head length, measured from the tip of snout to the rear border of the angle of jaw" id="ABBRID0ESEAK" xlink:type="simple">HL</abbrev>
                  </td><td rowspan="1" colspan="1">17.4</td><td rowspan="1" colspan="1">18.0</td><td rowspan="1" colspan="1">14.5</td><td rowspan="1" colspan="1">13.4</td><td rowspan="1" colspan="1">18.5</td></tr><tr><td rowspan="1" colspan="1">
                    <abbrev xmlns:xlink="http://www.w3.org/1999/xlink" xlink:title="head width, measured between the widest points of the head" id="ABBRID0EKFAK" xlink:type="simple">HW</abbrev>
                  </td><td rowspan="1" colspan="1">11.9</td><td rowspan="1" colspan="1">13.0</td><td rowspan="1" colspan="1">10.6</td><td rowspan="1" colspan="1">9.5</td><td rowspan="1" colspan="1">13.1</td></tr><tr><td rowspan="1" colspan="1">
                    <abbrev xmlns:xlink="http://www.w3.org/1999/xlink" xlink:title="head depth, measured as the perpendicular distance at the temporal region of head" id="ABBRID0ECGAK" xlink:type="simple">HD</abbrev>
                  </td><td rowspan="1" colspan="1">10.2</td><td rowspan="1" colspan="1">10.5</td><td rowspan="1" colspan="1">8.6</td><td rowspan="1" colspan="1">7.9</td><td rowspan="1" colspan="1">10.3</td></tr><tr><td rowspan="1" colspan="1">
                    <abbrev xmlns:xlink="http://www.w3.org/1999/xlink" xlink:title="snout–eye length, measured between the tip of snout and anterior edge of orbital bone" id="ABBRID0E1GAK" xlink:type="simple">SEL</abbrev>
                  </td><td rowspan="1" colspan="1">6.4</td><td rowspan="1" colspan="1">6.5</td><td rowspan="1" colspan="1">5.6</td><td rowspan="1" colspan="1">4.6</td><td rowspan="1" colspan="1">7.0</td></tr><tr><td rowspan="1" colspan="1">
                    <abbrev xmlns:xlink="http://www.w3.org/1999/xlink" xlink:title="fore-limb length, measured between the point of insertion at axillary to the tip of fourth finger, excluding the claw, measured on straightened limb" id="ABBRID0ESHAK" xlink:type="simple">FLL</abbrev>
                  </td><td rowspan="1" colspan="1">27.0</td><td rowspan="1" colspan="1">28.7</td><td rowspan="1" colspan="1">24.9</td><td rowspan="1" colspan="1">22.3</td><td rowspan="1" colspan="1">29.8</td></tr><tr><td rowspan="1" colspan="1">
                    <abbrev xmlns:xlink="http://www.w3.org/1999/xlink" xlink:title="hind limb length, measured between the point of insertion at groin to the tip of fourth toe, excluding the claw, measured on straightened limb" id="ABBRID0EKIAK" xlink:type="simple">HLL</abbrev>
                  </td><td rowspan="1" colspan="1">48.1</td><td rowspan="1" colspan="1">50.6</td><td rowspan="1" colspan="1">40.9</td><td rowspan="1" colspan="1">38.2</td><td rowspan="1" colspan="1">51.1</td></tr><tr><td rowspan="1" colspan="1">
                    <abbrev xmlns:xlink="http://www.w3.org/1999/xlink" xlink:title="fourth toe length, measured between the tip of fourth toe to the base between third and fourth toe, excluding the claw" id="ABBRID0ECJAK" xlink:type="simple">T4L</abbrev>
                  </td><td rowspan="1" colspan="1">12.8</td><td rowspan="1" colspan="1">12.9</td><td rowspan="1" colspan="1">10.1</td><td rowspan="1" colspan="1">10.0</td><td rowspan="1" colspan="1">12.6</td></tr><tr><td rowspan="1" colspan="1">
                    <abbrev xmlns:xlink="http://www.w3.org/1999/xlink" xlink:title="trunk length, measured between the limb insertion points between axillary and groin" id="ABBRID0E1JAK" xlink:type="simple">TRL</abbrev>
                  </td><td rowspan="1" colspan="1">21.9</td><td rowspan="1" colspan="1">31.0</td><td rowspan="1" colspan="1">21.6</td><td rowspan="1" colspan="1">20.6</td><td rowspan="1" colspan="1">31.2</td></tr><tr><td rowspan="1" colspan="1"><abbrev xmlns:xlink="http://www.w3.org/1999/xlink" xlink:title="tail length, measured from the anterior edge of the cloaca to the tip of tail" id="ABBRID0ESKAK" xlink:type="simple">TAL</abbrev>/<abbrev xmlns:xlink="http://www.w3.org/1999/xlink" xlink:title="snout–vent length, measured from the snout tip to anterior edge of the cloaca" id="ABBRID0EWKAK" xlink:type="simple">SVL</abbrev></td><td rowspan="1" colspan="1">2.67</td><td rowspan="1" colspan="1">2.33</td><td rowspan="1" colspan="1">2.71</td><td rowspan="1" colspan="1">2.57</td><td rowspan="1" colspan="1">2.44</td></tr><tr><td rowspan="1" colspan="1"><abbrev xmlns:xlink="http://www.w3.org/1999/xlink" xlink:title="snout–eye length, measured between the tip of snout and anterior edge of orbital bone" id="ABBRID0ENLAK" xlink:type="simple">SEL</abbrev>/<abbrev xmlns:xlink="http://www.w3.org/1999/xlink" xlink:title="head length, measured from the tip of snout to the rear border of the angle of jaw" id="ABBRID0ERLAK" xlink:type="simple">HL</abbrev></td><td rowspan="1" colspan="1">0.37</td><td rowspan="1" colspan="1">0.36</td><td rowspan="1" colspan="1">0.39</td><td rowspan="1" colspan="1">0.34</td><td rowspan="1" colspan="1">0.38</td></tr><tr><td rowspan="1" colspan="1"><abbrev xmlns:xlink="http://www.w3.org/1999/xlink" xlink:title="head width, measured between the widest points of the head" id="ABBRID0EIMAK" xlink:type="simple">HW</abbrev>/<abbrev xmlns:xlink="http://www.w3.org/1999/xlink" xlink:title="head length, measured from the tip of snout to the rear border of the angle of jaw" id="ABBRID0EMMAK" xlink:type="simple">HL</abbrev></td><td rowspan="1" colspan="1">0.68</td><td rowspan="1" colspan="1">0.72</td><td rowspan="1" colspan="1">0.73</td><td rowspan="1" colspan="1">0.71</td><td rowspan="1" colspan="1">0.71</td></tr><tr><td rowspan="1" colspan="1"><abbrev xmlns:xlink="http://www.w3.org/1999/xlink" xlink:title="head depth, measured as the perpendicular distance at the temporal region of head" id="ABBRID0EDNAK" xlink:type="simple">HD</abbrev>/<abbrev xmlns:xlink="http://www.w3.org/1999/xlink" xlink:title="head width, measured between the widest points of the head" id="ABBRID0EHNAK" xlink:type="simple">HW</abbrev></td><td rowspan="1" colspan="1">0.86</td><td rowspan="1" colspan="1">0.86</td><td rowspan="1" colspan="1">0.81</td><td rowspan="1" colspan="1">0.83</td><td rowspan="1" colspan="1">0.79</td></tr><tr><td rowspan="1" colspan="1"><abbrev xmlns:xlink="http://www.w3.org/1999/xlink" xlink:title="fore-limb length, measured between the point of insertion at axillary to the tip of fourth finger, excluding the claw, measured on straightened limb" id="ABBRID0E5NAK" xlink:type="simple">FLL</abbrev>/<abbrev xmlns:xlink="http://www.w3.org/1999/xlink" xlink:title="snout–vent length, measured from the snout tip to anterior edge of the cloaca" id="ABBRID0ECOAK" xlink:type="simple">SVL</abbrev></td><td rowspan="1" colspan="1">0.53</td><td rowspan="1" colspan="1">0.47</td><td rowspan="1" colspan="1">0.52</td><td rowspan="1" colspan="1">0.50</td><td rowspan="1" colspan="1">0.46</td></tr><tr><td rowspan="1" colspan="1"><abbrev xmlns:xlink="http://www.w3.org/1999/xlink" xlink:title="hind limb length, measured between the point of insertion at groin to the tip of fourth toe, excluding the claw, measured on straightened limb" id="ABBRID0EZOAK" xlink:type="simple">HLL</abbrev>/<abbrev xmlns:xlink="http://www.w3.org/1999/xlink" xlink:title="snout–vent length, measured from the snout tip to anterior edge of the cloaca" id="ABBRID0E4OAK" xlink:type="simple">SVL</abbrev></td><td rowspan="1" colspan="1">0.94</td><td rowspan="1" colspan="1">0.82</td><td rowspan="1" colspan="1">0.86</td><td rowspan="1" colspan="1">0.86</td><td rowspan="1" colspan="1">0.79</td></tr><tr><td rowspan="1" colspan="1"><abbrev xmlns:xlink="http://www.w3.org/1999/xlink" xlink:title="trunk length, measured between the limb insertion points between axillary and groin" id="ABBRID0EUPAK" xlink:type="simple">TRL</abbrev>/<abbrev xmlns:xlink="http://www.w3.org/1999/xlink" xlink:title="snout–vent length, measured from the snout tip to anterior edge of the cloaca" id="ABBRID0EYPAK" xlink:type="simple">SVL</abbrev></td><td rowspan="1" colspan="1">0.43</td><td rowspan="1" colspan="1">0.50</td><td rowspan="1" colspan="1">0.45</td><td rowspan="1" colspan="1">0.46</td><td rowspan="1" colspan="1">0.48</td></tr><tr><td rowspan="1" colspan="1">
                    <abbrev xmlns:xlink="http://www.w3.org/1999/xlink" xlink:title="supralabial scale number, enlarged, modified labial scales from rostral to the corner of mouth" id="ABBRID0EPQAK" xlink:type="simple">SL</abbrev>
                  </td><td rowspan="1" colspan="1">8/8</td><td rowspan="1" colspan="1">8/8</td><td rowspan="1" colspan="1">8/8</td><td rowspan="1" colspan="1">9/9</td><td rowspan="1" colspan="1">8/9</td></tr><tr><td rowspan="1" colspan="1">
                    <abbrev xmlns:xlink="http://www.w3.org/1999/xlink" xlink:title="infralabial scale number, enlarged, modified labial scales from mental to the corner of mouth" id="ABBRID0EHRAK" xlink:type="simple">IL</abbrev>
                  </td><td rowspan="1" colspan="1">9/9</td><td rowspan="1" colspan="1">9/9</td><td rowspan="1" colspan="1">10/10</td><td rowspan="1" colspan="1">9/8</td><td rowspan="1" colspan="1">10/9</td></tr><tr><td rowspan="1" colspan="1">
                    <abbrev xmlns:xlink="http://www.w3.org/1999/xlink" xlink:title="nasal–supralabials scale rows, number of horizontal rows of small scales between the first supralabial and the nasal" id="ABBRID0E6RAK" xlink:type="simple">NSL</abbrev>
                  </td><td rowspan="1" colspan="1">1/1</td><td rowspan="1" colspan="1">1/1</td><td rowspan="1" colspan="1">1/1</td><td rowspan="1" colspan="1">1/1</td><td rowspan="1" colspan="1">2/2</td></tr><tr><td rowspan="1" colspan="1">
                    <abbrev xmlns:xlink="http://www.w3.org/1999/xlink" xlink:title="middorsal crest scale number, modified crest scales longitudinally from the first nuchal crest to the scale above cloaca" id="ABBRID0EXSAK" xlink:type="simple">MD</abbrev>
                  </td><td rowspan="1" colspan="1">36</td><td rowspan="1" colspan="1">40</td><td rowspan="1" colspan="1">36</td><td rowspan="1" colspan="1">37</td><td rowspan="1" colspan="1">36</td></tr><tr><td rowspan="1" colspan="1">
                    <abbrev xmlns:xlink="http://www.w3.org/1999/xlink" xlink:title="subdigital lamellae under fourth finger, subdigital lamellae scales from the base between third and fourth finger to the tip of fourth finger, excluding the claw" id="ABBRID0EPTAK" xlink:type="simple">F4S</abbrev>
                  </td><td rowspan="1" colspan="1">18/19</td><td rowspan="1" colspan="1">17/16</td><td rowspan="1" colspan="1">16/16</td><td rowspan="1" colspan="1">16/18</td><td rowspan="1" colspan="1">17/17</td></tr><tr><td rowspan="1" colspan="1">
                    <abbrev xmlns:xlink="http://www.w3.org/1999/xlink" xlink:title="subdigital lamellae under fourth toe, subdigital lamellae scales from the base between third and fourth toe to the tip of fourth toe, excluding the claw" id="ABBRID0EHUAK" xlink:type="simple">T4S</abbrev>
                  </td><td rowspan="1" colspan="1">27/27</td><td rowspan="1" colspan="1">25/25</td><td rowspan="1" colspan="1">23/23</td><td rowspan="1" colspan="1">23/-</td><td rowspan="1" colspan="1">24/23</td></tr><tr><td rowspan="1" colspan="1">
                    <abbrev xmlns:xlink="http://www.w3.org/1999/xlink" xlink:title="suborbital scale rows, longitudinal rows of scales between supralabials and inferior-most edge of orbit circle, excluding fine ciliary scales in the orbit" id="ABBRID0E6UAK" xlink:type="simple">SOR</abbrev>
                  </td><td rowspan="1" colspan="1">4/4</td><td rowspan="1" colspan="1">3/4</td><td rowspan="1" colspan="1">4/4</td><td rowspan="1" colspan="1">3/4</td><td rowspan="1" colspan="1">3/3</td></tr><tr><td rowspan="1" colspan="1">
                    <abbrev xmlns:xlink="http://www.w3.org/1999/xlink" xlink:title="ventral scale number, ventral body scales counted in a straight line along the medial axis between the transverse gular fold and the anterior edge of cloaca" id="ABBRID0EXVAK" xlink:type="simple">VN</abbrev>
                  </td><td rowspan="1" colspan="1">54</td><td rowspan="1" colspan="1">52</td><td rowspan="1" colspan="1">54</td><td rowspan="1" colspan="1">56</td><td rowspan="1" colspan="1">55</td></tr></tbody></table></table-wrap></tp:treatment-sec><tp:treatment-sec sec-type="comparisons" id="SECID0EKWAK"><title>Comparisons.</title><p><italic><tp:taxon-name><tp:taxon-name-part taxon-name-part-type="genus" reg="Diploderma">Diploderma</tp:taxon-name-part><tp:taxon-name-part taxon-name-part-type="species" reg="jiulongense">jiulongense</tp:taxon-name-part></tp:taxon-name></italic> sp. nov. differs from <italic><tp:taxon-name><tp:taxon-name-part taxon-name-part-type="genus" reg="Diploderma">D.</tp:taxon-name-part><tp:taxon-name-part taxon-name-part-type="species" reg="brevipes">brevipes</tp:taxon-name-part></tp:taxon-name></italic>, <italic><tp:taxon-name><tp:taxon-name-part taxon-name-part-type="genus" reg="Diploderma">D.</tp:taxon-name-part><tp:taxon-name-part taxon-name-part-type="species" reg="chapaense">chapaense</tp:taxon-name-part></tp:taxon-name></italic>, <italic><tp:taxon-name><tp:taxon-name-part taxon-name-part-type="genus" reg="Diploderma">D.</tp:taxon-name-part><tp:taxon-name-part taxon-name-part-type="species" reg="fasciatum">fasciatum</tp:taxon-name-part></tp:taxon-name></italic>, <italic><tp:taxon-name><tp:taxon-name-part taxon-name-part-type="genus" reg="Diploderma">D.</tp:taxon-name-part><tp:taxon-name-part taxon-name-part-type="species" reg="hamptoni">hamptoni</tp:taxon-name-part></tp:taxon-name></italic>, <italic><tp:taxon-name><tp:taxon-name-part taxon-name-part-type="genus" reg="Diploderma">D.</tp:taxon-name-part><tp:taxon-name-part taxon-name-part-type="species" reg="luei">luei</tp:taxon-name-part></tp:taxon-name></italic>, <italic><tp:taxon-name><tp:taxon-name-part taxon-name-part-type="genus" reg="Diploderma">D.</tp:taxon-name-part><tp:taxon-name-part taxon-name-part-type="species" reg="makii">makii</tp:taxon-name-part></tp:taxon-name></italic>, <italic><tp:taxon-name><tp:taxon-name-part taxon-name-part-type="genus" reg="Diploderma">D.</tp:taxon-name-part><tp:taxon-name-part taxon-name-part-type="species" reg="menghaiense">menghaiense</tp:taxon-name-part></tp:taxon-name></italic>, <italic><tp:taxon-name><tp:taxon-name-part taxon-name-part-type="genus" reg="Diploderma">D.</tp:taxon-name-part><tp:taxon-name-part taxon-name-part-type="species" reg="micangshanense">micangshanense</tp:taxon-name-part></tp:taxon-name></italic>, <italic><tp:taxon-name><tp:taxon-name-part taxon-name-part-type="genus" reg="Diploderma">D.</tp:taxon-name-part><tp:taxon-name-part taxon-name-part-type="species" reg="ngoclinense">ngoclinense</tp:taxon-name-part></tp:taxon-name></italic>, <italic><tp:taxon-name><tp:taxon-name-part taxon-name-part-type="genus" reg="Diploderma">D.</tp:taxon-name-part><tp:taxon-name-part taxon-name-part-type="species" reg="polygonatum">polygonatum</tp:taxon-name-part></tp:taxon-name></italic>, <italic><tp:taxon-name><tp:taxon-name-part taxon-name-part-type="genus" reg="Diploderma">D.</tp:taxon-name-part><tp:taxon-name-part taxon-name-part-type="species" reg="swinhonis">swinhonis</tp:taxon-name-part></tp:taxon-name></italic>, and <italic><tp:taxon-name><tp:taxon-name-part taxon-name-part-type="genus" reg="Diploderma">D.</tp:taxon-name-part><tp:taxon-name-part taxon-name-part-type="species" reg="yunnanense">yunnanense</tp:taxon-name-part></tp:taxon-name></italic> by the presence of a transverse gular fold (vs. absence).</p><p><italic><tp:taxon-name><tp:taxon-name-part taxon-name-part-type="genus" reg="Diploderma">Diploderma</tp:taxon-name-part><tp:taxon-name-part taxon-name-part-type="species" reg="jiulongense">jiulongense</tp:taxon-name-part></tp:taxon-name></italic> sp. nov. differs from <italic><tp:taxon-name><tp:taxon-name-part taxon-name-part-type="genus" reg="Diploderma">D.</tp:taxon-name-part><tp:taxon-name-part taxon-name-part-type="species" reg="dymondi">dymondi</tp:taxon-name-part></tp:taxon-name></italic>, <italic><tp:taxon-name><tp:taxon-name-part taxon-name-part-type="genus" reg="Diploderma">D.</tp:taxon-name-part><tp:taxon-name-part taxon-name-part-type="species" reg="panlong">panlong</tp:taxon-name-part></tp:taxon-name></italic>, <italic><tp:taxon-name><tp:taxon-name-part taxon-name-part-type="genus" reg="Diploderma">D.</tp:taxon-name-part><tp:taxon-name-part taxon-name-part-type="species" reg="slowinskii">slowinskii</tp:taxon-name-part></tp:taxon-name></italic>, <italic><tp:taxon-name><tp:taxon-name-part taxon-name-part-type="genus" reg="Diploderma">D.</tp:taxon-name-part><tp:taxon-name-part taxon-name-part-type="species" reg="varcoae">varcoae</tp:taxon-name-part></tp:taxon-name></italic>, and <italic><tp:taxon-name><tp:taxon-name-part taxon-name-part-type="genus" reg="Diploderma">D.</tp:taxon-name-part><tp:taxon-name-part taxon-name-part-type="species" reg="swild">swild</tp:taxon-name-part></tp:taxon-name></italic> by having concealed tympana (vs. exposed).</p><p><italic><tp:taxon-name><tp:taxon-name-part taxon-name-part-type="genus" reg="Diploderma">Diploderma</tp:taxon-name-part><tp:taxon-name-part taxon-name-part-type="species" reg="jiulongense">jiulongense</tp:taxon-name-part></tp:taxon-name></italic> sp. nov. differs from <italic><tp:taxon-name><tp:taxon-name-part taxon-name-part-type="genus" reg="Diploderma">D.</tp:taxon-name-part><tp:taxon-name-part taxon-name-part-type="species" reg="drukdaypo">drukdaypo</tp:taxon-name-part></tp:taxon-name></italic>, <italic><tp:taxon-name><tp:taxon-name-part taxon-name-part-type="genus" reg="Diploderma">D.</tp:taxon-name-part><tp:taxon-name-part taxon-name-part-type="species" reg="flaviceps">flaviceps</tp:taxon-name-part></tp:taxon-name></italic>, <italic><tp:taxon-name><tp:taxon-name-part taxon-name-part-type="genus" reg="Diploderma">D.</tp:taxon-name-part><tp:taxon-name-part taxon-name-part-type="species" reg="shuoquense">shuoquense</tp:taxon-name-part></tp:taxon-name></italic>, <italic><tp:taxon-name><tp:taxon-name-part taxon-name-part-type="genus" reg="Diploderma">D.</tp:taxon-name-part><tp:taxon-name-part taxon-name-part-type="species" reg="splendidum">splendidum</tp:taxon-name-part></tp:taxon-name></italic>, and <italic><tp:taxon-name><tp:taxon-name-part taxon-name-part-type="genus" reg="Diploderma">D.</tp:taxon-name-part><tp:taxon-name-part taxon-name-part-type="species" reg="vela">vela</tp:taxon-name-part></tp:taxon-name></italic> by the presence of a distinct gular spot in males in life (vs. absence).</p><p><italic><tp:taxon-name><tp:taxon-name-part taxon-name-part-type="genus" reg="Diploderma">Diploderma</tp:taxon-name-part><tp:taxon-name-part taxon-name-part-type="species" reg="jiulongense">jiulongense</tp:taxon-name-part></tp:taxon-name></italic> sp. nov. differs from <italic><tp:taxon-name><tp:taxon-name-part taxon-name-part-type="genus" reg="Diploderma">D.</tp:taxon-name-part><tp:taxon-name-part taxon-name-part-type="species" reg="aorun">aorun</tp:taxon-name-part></tp:taxon-name></italic>, <italic><tp:taxon-name><tp:taxon-name-part taxon-name-part-type="genus" reg="Diploderma">D.</tp:taxon-name-part><tp:taxon-name-part taxon-name-part-type="species" reg="batangense">batangense</tp:taxon-name-part></tp:taxon-name></italic>, <italic><tp:taxon-name><tp:taxon-name-part taxon-name-part-type="genus" reg="Diploderma">D.</tp:taxon-name-part><tp:taxon-name-part taxon-name-part-type="species" reg="bowoense">bowoense</tp:taxon-name-part></tp:taxon-name></italic>, <italic><tp:taxon-name><tp:taxon-name-part taxon-name-part-type="genus" reg="Diploderma">D.</tp:taxon-name-part><tp:taxon-name-part taxon-name-part-type="species" reg="brevicauda">brevicauda</tp:taxon-name-part></tp:taxon-name></italic>, <italic><tp:taxon-name><tp:taxon-name-part taxon-name-part-type="genus" reg="Diploderma">D.</tp:taxon-name-part><tp:taxon-name-part taxon-name-part-type="species" reg="daochengense">daochengense</tp:taxon-name-part></tp:taxon-name></italic>, <italic><tp:taxon-name><tp:taxon-name-part taxon-name-part-type="genus" reg="Diploderma">D.</tp:taxon-name-part><tp:taxon-name-part taxon-name-part-type="species" reg="flavilabre">flavilabre</tp:taxon-name-part></tp:taxon-name></italic>, <italic><tp:taxon-name><tp:taxon-name-part taxon-name-part-type="genus" reg="Diploderma">D.</tp:taxon-name-part><tp:taxon-name-part taxon-name-part-type="species" reg="formosgulae">formosgulae</tp:taxon-name-part></tp:taxon-name></italic>, <italic><tp:taxon-name><tp:taxon-name-part taxon-name-part-type="genus" reg="Diploderma">D.</tp:taxon-name-part><tp:taxon-name-part taxon-name-part-type="species" reg="iadinum">iadinum</tp:taxon-name-part></tp:taxon-name></italic>, <italic><tp:taxon-name><tp:taxon-name-part taxon-name-part-type="genus" reg="Diploderma">D.</tp:taxon-name-part><tp:taxon-name-part taxon-name-part-type="species" reg="laeviventre">laeviventre</tp:taxon-name-part></tp:taxon-name></italic>, <italic><tp:taxon-name><tp:taxon-name-part taxon-name-part-type="genus" reg="Diploderma">D.</tp:taxon-name-part><tp:taxon-name-part taxon-name-part-type="species" reg="limingensis">limingensis</tp:taxon-name-part></tp:taxon-name></italic>, <italic><tp:taxon-name><tp:taxon-name-part taxon-name-part-type="genus" reg="Diploderma">D.</tp:taxon-name-part><tp:taxon-name-part taxon-name-part-type="species" reg="xinlongense">xinlongense</tp:taxon-name-part></tp:taxon-name></italic>, <italic><tp:taxon-name><tp:taxon-name-part taxon-name-part-type="genus" reg="Diploderma">D.</tp:taxon-name-part><tp:taxon-name-part taxon-name-part-type="species" reg="yangi">yangi</tp:taxon-name-part></tp:taxon-name></italic>, <italic><tp:taxon-name><tp:taxon-name-part taxon-name-part-type="genus" reg="Diploderma">D.</tp:taxon-name-part><tp:taxon-name-part taxon-name-part-type="species" reg="yongshengense">yongshengense</tp:taxon-name-part></tp:taxon-name></italic>, <italic><tp:taxon-name><tp:taxon-name-part taxon-name-part-type="genus" reg="Diploderma">D.</tp:taxon-name-part><tp:taxon-name-part taxon-name-part-type="species" reg="yulongense">yulongense</tp:taxon-name-part></tp:taxon-name></italic>, and <italic><tp:taxon-name><tp:taxon-name-part taxon-name-part-type="genus" reg="Diploderma">D.</tp:taxon-name-part><tp:taxon-name-part taxon-name-part-type="species" reg="zhaoermii">zhaoermii</tp:taxon-name-part></tp:taxon-name></italic> by having a pale yellow gular spot in males in life (vs. chartreuse, blue, green, lilac, orange, or yellowish white).</p><p><italic><tp:taxon-name><tp:taxon-name-part taxon-name-part-type="genus" reg="Diploderma">Diploderma</tp:taxon-name-part><tp:taxon-name-part taxon-name-part-type="species" reg="jiulongense">jiulongense</tp:taxon-name-part></tp:taxon-name></italic> sp. nov. differs from <italic><tp:taxon-name><tp:taxon-name-part taxon-name-part-type="genus" reg="Diploderma">D.</tp:taxon-name-part><tp:taxon-name-part taxon-name-part-type="species" reg="grahami">grahami</tp:taxon-name-part></tp:taxon-name></italic> by having a relatively much longer tail (<abbrev xmlns:xlink="http://www.w3.org/1999/xlink" xlink:title="tail length, measured from the anterior edge of the cloaca to the tip of tail" id="ABBRID0ERFBK" xlink:type="simple">TAL</abbrev>/<abbrev xmlns:xlink="http://www.w3.org/1999/xlink" xlink:title="snout–vent length, measured from the snout tip to anterior edge of the cloaca" id="ABBRID0EVFBK" xlink:type="simple">SVL</abbrev> 2.33–2.71 vs. 1.64), having relatively longer hind limbs (<abbrev xmlns:xlink="http://www.w3.org/1999/xlink" xlink:title="hind limb length, measured between the point of insertion at groin to the tip of fourth toe, excluding the claw, measured on straightened limb" id="ABBRID0EZFBK" xlink:type="simple">HLL</abbrev>/<abbrev xmlns:xlink="http://www.w3.org/1999/xlink" xlink:title="snout–vent length, measured from the snout tip to anterior edge of the cloaca" id="ABBRID0E4FBK" xlink:type="simple">SVL</abbrev> 0.82–0.94 vs. 0.61), having a distinct transverse gular fold (vs. feeble), and the presence of dorsolateral stripes (vs. absence); from <italic><tp:taxon-name><tp:taxon-name-part taxon-name-part-type="genus" reg="Diploderma">D.</tp:taxon-name-part><tp:taxon-name-part taxon-name-part-type="species" reg="kangdingense">kangdingense</tp:taxon-name-part></tp:taxon-name></italic> by having a relatively longer tail (<abbrev xmlns:xlink="http://www.w3.org/1999/xlink" xlink:title="tail length, measured from the anterior edge of the cloaca to the tip of tail" id="ABBRID0EMGBK" xlink:type="simple">TAL</abbrev>/<abbrev xmlns:xlink="http://www.w3.org/1999/xlink" xlink:title="snout–vent length, measured from the snout tip to anterior edge of the cloaca" id="ABBRID0EQGBK" xlink:type="simple">SVL</abbrev> 2.33–2.71 vs. 1.56–2.27), the absence of skin folds under nuchal and dorsal crests in males (vs. presence), and having greyish white ventrolateral surface of body in males in life (vs. yellow); from <italic><tp:taxon-name><tp:taxon-name-part taxon-name-part-type="genus" reg="Diploderma">D.</tp:taxon-name-part><tp:taxon-name-part taxon-name-part-type="species" reg="panchi">panchi</tp:taxon-name-part></tp:taxon-name></italic> by having a relatively longer tail in females (<abbrev xmlns:xlink="http://www.w3.org/1999/xlink" xlink:title="tail length, measured from the anterior edge of the cloaca to the tip of tail" id="ABBRID0E6GBK" xlink:type="simple">TAL</abbrev>/<abbrev xmlns:xlink="http://www.w3.org/1999/xlink" xlink:title="snout–vent length, measured from the snout tip to anterior edge of the cloaca" id="ABBRID0EDHBK" xlink:type="simple">SVL</abbrev> 2.33–2.44 vs. 1.42–1.52), having relatively longer hind limbs in females (<abbrev xmlns:xlink="http://www.w3.org/1999/xlink" xlink:title="hind limb length, measured between the point of insertion at groin to the tip of fourth toe, excluding the claw, measured on straightened limb" id="ABBRID0EHHBK" xlink:type="simple">HLL</abbrev>/<abbrev xmlns:xlink="http://www.w3.org/1999/xlink" xlink:title="snout–vent length, measured from the snout tip to anterior edge of the cloaca" id="ABBRID0ELHBK" xlink:type="simple">SVL</abbrev> 0.79–0.82 vs. 0.60–0.66), and the presence of short black stripes on ventral head (vs. absence); and from <italic><tp:taxon-name><tp:taxon-name-part taxon-name-part-type="genus" reg="Diploderma">D.</tp:taxon-name-part><tp:taxon-name-part taxon-name-part-type="species" reg="qilin">qilin</tp:taxon-name-part></tp:taxon-name></italic> by having a relatively longer tail (<abbrev xmlns:xlink="http://www.w3.org/1999/xlink" xlink:title="tail length, measured from the anterior edge of the cloaca to the tip of tail" id="ABBRID0E1HBK" xlink:type="simple">TAL</abbrev>/<abbrev xmlns:xlink="http://www.w3.org/1999/xlink" xlink:title="snout–vent length, measured from the snout tip to anterior edge of the cloaca" id="ABBRID0E5HBK" xlink:type="simple">SVL</abbrev> 2.33–2.71 vs. 1.74–2.18), having short black stripes on ventral head (vs. vermiculate stripes) and having smooth edged dorsolateral stripes in males (vs. strongly jagged).</p><p><italic><tp:taxon-name><tp:taxon-name-part taxon-name-part-type="genus" reg="Diploderma">Diploderma</tp:taxon-name-part><tp:taxon-name-part taxon-name-part-type="species" reg="jiulongense">jiulongense</tp:taxon-name-part></tp:taxon-name></italic> sp. nov. is phylogenetically sister to and most similar in morphology characteristic and colouration to <italic><tp:taxon-name><tp:taxon-name-part taxon-name-part-type="genus" reg="Diploderma">D.</tp:taxon-name-part><tp:taxon-name-part taxon-name-part-type="species" reg="angustelinea">angustelinea</tp:taxon-name-part></tp:taxon-name></italic>; however, <italic><tp:taxon-name><tp:taxon-name-part taxon-name-part-type="genus" reg="Diploderma">Diploderma</tp:taxon-name-part><tp:taxon-name-part taxon-name-part-type="species" reg="jiulongense">jiulongense</tp:taxon-name-part></tp:taxon-name></italic> sp. nov. can be differentiated from the latter by having a relatively longer tail (<abbrev xmlns:xlink="http://www.w3.org/1999/xlink" xlink:title="tail length, measured from the anterior edge of the cloaca to the tip of tail" id="ABBRID0EFJBK" xlink:type="simple">TAL</abbrev>/<abbrev xmlns:xlink="http://www.w3.org/1999/xlink" xlink:title="snout–vent length, measured from the snout tip to anterior edge of the cloaca" id="ABBRID0EJJBK" xlink:type="simple">SVL</abbrev> 2.57–2.71 vs. 2.30–2.49 in males, 2.33–2.44 vs. 1.94–2.22 in females), having relatively longer fore-limbs (<abbrev xmlns:xlink="http://www.w3.org/1999/xlink" xlink:title="fore-limb length, measured between the point of insertion at axillary to the tip of fourth finger, excluding the claw, measured on straightened limb" id="ABBRID0ENJBK" xlink:type="simple">FLL</abbrev>/<abbrev xmlns:xlink="http://www.w3.org/1999/xlink" xlink:title="snout–vent length, measured from the snout tip to anterior edge of the cloaca" id="ABBRID0ERJBK" xlink:type="simple">SVL</abbrev> 0.50–0.53 vs. 0.46–0.47 in males, 0.46–0.47 vs. 0.41–0.46 in females), having relatively longer hind limbs (<abbrev xmlns:xlink="http://www.w3.org/1999/xlink" xlink:title="hind limb length, measured between the point of insertion at groin to the tip of fourth toe, excluding the claw, measured on straightened limb" id="ABBRID0EVJBK" xlink:type="simple">HLL</abbrev>/<abbrev xmlns:xlink="http://www.w3.org/1999/xlink" xlink:title="snout–vent length, measured from the snout tip to anterior edge of the cloaca" id="ABBRID0EZJBK" xlink:type="simple">SVL</abbrev> 0.86–0.94 vs. 0.71–0.80 in males, 0.79–0.82 vs. 0.74–0.79 in females), having a greater ratio of head depth to head width (<abbrev xmlns:xlink="http://www.w3.org/1999/xlink" xlink:title="head depth, measured as the perpendicular distance at the temporal region of head" id="ABBRID0E4JBK" xlink:type="simple">HD</abbrev>/<abbrev xmlns:xlink="http://www.w3.org/1999/xlink" xlink:title="head width, measured between the widest points of the head" id="ABBRID0EBKBK" xlink:type="simple">HW</abbrev> 0.81–0.86 vs. 0.73–0.79 in males, 0.79–0.86 vs. 0.73–0.79 in females), and having smooth edged dorsolateral stripes in males (vs. weakly jagged).</p><p><italic><tp:taxon-name><tp:taxon-name-part taxon-name-part-type="genus" reg="Diploderma">Diploderma</tp:taxon-name-part><tp:taxon-name-part taxon-name-part-type="species" reg="jiulongense">jiulongense</tp:taxon-name-part></tp:taxon-name></italic> sp. nov. differs from <italic><tp:taxon-name><tp:taxon-name-part taxon-name-part-type="genus" reg="Diploderma">Diploderma</tp:taxon-name-part><tp:taxon-name-part taxon-name-part-type="species" reg="danbaense">danbaense</tp:taxon-name-part></tp:taxon-name></italic> sp. nov. by having a relatively longer tail (<abbrev xmlns:xlink="http://www.w3.org/1999/xlink" xlink:title="tail length, measured from the anterior edge of the cloaca to the tip of tail" id="ABBRID0E4KBK" xlink:type="simple">TAL</abbrev>/<abbrev xmlns:xlink="http://www.w3.org/1999/xlink" xlink:title="snout–vent length, measured from the snout tip to anterior edge of the cloaca" id="ABBRID0EBLBK" xlink:type="simple">SVL</abbrev> 2.33–2.71 vs. 1.55–1.78), the presence of a distinct gular spot in males in life (vs. absence), the absence of reticulate pattern on ventral head (vs. presence), having smooth edged dorsolateral stripes in males (vs. strongly jagged), the absence of distinct, dark, hollow, approximately rhomboid patterns between dorsolateral stripes on dorsum (vs. absence), and the absence of skin folds under nuchal and dorsal crests in males (vs. presence).</p><p><italic><tp:taxon-name><tp:taxon-name-part taxon-name-part-type="genus" reg="Diploderma">Diploderma</tp:taxon-name-part><tp:taxon-name-part taxon-name-part-type="species" reg="jiulongense">jiulongense</tp:taxon-name-part></tp:taxon-name></italic> sp. nov. differs from <italic><tp:taxon-name><tp:taxon-name-part taxon-name-part-type="genus" reg="Diploderma">Diploderma</tp:taxon-name-part><tp:taxon-name-part taxon-name-part-type="species" reg="donglangense">donglangense</tp:taxon-name-part></tp:taxon-name></italic> sp. nov. by having a relatively longer tail (<abbrev xmlns:xlink="http://www.w3.org/1999/xlink" xlink:title="tail length, measured from the anterior edge of the cloaca to the tip of tail" id="ABBRID0E4LBK" xlink:type="simple">TAL</abbrev>/<abbrev xmlns:xlink="http://www.w3.org/1999/xlink" xlink:title="snout–vent length, measured from the snout tip to anterior edge of the cloaca" id="ABBRID0EBMBK" xlink:type="simple">SVL</abbrev> 2.33–2.71 vs. 1.59–1.89), the absence of short black stripes on ventral head (vs. presence), and having smooth edged dorsolateral stripes in males (vs. moderately jagged).</p><fig id="F10" position="float" orientation="portrait"><object-id xmlns:xlink="http://www.w3.org/1999/xlink" content-type="doi" xlink:type="simple">10.3897/zookeys.1148.97706.figure10</object-id><object-id xmlns:xlink="http://www.w3.org/1999/xlink" content-type="arpha" xlink:type="simple">2C6463C2-05B9-55E9-ABFB-86DCA131BBB0</object-id><label>Figure 10.</label><caption><p>Dorsal view (upper) and ventral view (lower) of the type series of <italic><tp:taxon-name><tp:taxon-name-part taxon-name-part-type="genus" reg="Diploderma">Diploderma</tp:taxon-name-part><tp:taxon-name-part taxon-name-part-type="species" reg="jiulongense">jiulongense</tp:taxon-name-part></tp:taxon-name></italic> sp. nov. in preservative.</p></caption><graphic xmlns:xlink="http://www.w3.org/1999/xlink" xlink:href="zookeys-1148-167_article-97706__-g010.jpg" position="float" orientation="portrait" xlink:type="simple" id="oo_812091.jpg"><uri content-type="original_file" xlink:type="simple">https://binary.pensoft.net/fig/812091</uri></graphic></fig><fig id="F11" position="float" orientation="portrait"><object-id xmlns:xlink="http://www.w3.org/1999/xlink" content-type="doi" xlink:type="simple">10.3897/zookeys.1148.97706.figure11</object-id><object-id xmlns:xlink="http://www.w3.org/1999/xlink" content-type="arpha" xlink:type="simple">50FADD43-EECB-5158-ADC6-B376A5B6DBF8</object-id><label>Figure 11.</label><caption><p>Holotype (KIZ2022086) of <italic><tp:taxon-name><tp:taxon-name-part taxon-name-part-type="genus" reg="Diploderma">Diploderma</tp:taxon-name-part><tp:taxon-name-part taxon-name-part-type="species" reg="jiulongense">jiulongense</tp:taxon-name-part></tp:taxon-name></italic> sp. nov. in life <bold>A</bold> dorsal view <bold>B</bold> lateral view <bold>C</bold> ventral view <bold>D</bold> close-up view of the dorsolateral side of the head <bold>E</bold> close-up view of the ventral side of the head <bold>F</bold> close-up view of the oral cavity.</p></caption><graphic xmlns:xlink="http://www.w3.org/1999/xlink" xlink:href="zookeys-1148-167_article-97706__-g011.jpg" position="float" orientation="portrait" xlink:type="simple" id="oo_812092.jpg"><uri content-type="original_file" xlink:type="simple">https://binary.pensoft.net/fig/812092</uri></graphic></fig><fig id="F12" position="float" orientation="portrait"><object-id xmlns:xlink="http://www.w3.org/1999/xlink" content-type="doi" xlink:type="simple">10.3897/zookeys.1148.97706.figure12</object-id><object-id xmlns:xlink="http://www.w3.org/1999/xlink" content-type="arpha" xlink:type="simple">7E532543-D907-59F9-9963-CB1314C07507</object-id><label>Figure 12.</label><caption><p>Paratypes of <italic><tp:taxon-name><tp:taxon-name-part taxon-name-part-type="genus" reg="Diploderma">Diploderma</tp:taxon-name-part><tp:taxon-name-part taxon-name-part-type="species" reg="jiulongense">jiulongense</tp:taxon-name-part></tp:taxon-name></italic> sp. nov. in life <bold>A, B</bold> the female paratype KIZ2022087 <bold>C, D</bold> the male paratype KIZ2022099 <bold>E, F</bold> the female paratype KIZ2022101.</p></caption><graphic xmlns:xlink="http://www.w3.org/1999/xlink" xlink:href="zookeys-1148-167_article-97706__-g012.jpg" position="float" orientation="portrait" xlink:type="simple" id="oo_812093.jpg"><uri content-type="original_file" xlink:type="simple">https://binary.pensoft.net/fig/812093</uri></graphic></fig></tp:treatment-sec><tp:treatment-sec sec-type="distribution" id="SECID0E6OBK"><title>Distribution.</title><p>This species is currently known only from its type locality in Yandai Town, Jiulong County, Ganzi Prefecture, Sichuan Province, China (Fig. <xref ref-type="fig" rid="F1">1</xref>).</p></tp:treatment-sec><tp:treatment-sec sec-type="natural history" id="SECID0EJPBK"><title>Natural history.</title><p>All specimens were collected between 9 and 12 a.m. in bushes or grass in the Yalong River valley. There are a few trees and many rocks at the type locality (Fig. <xref ref-type="fig" rid="F16">16E, F</xref>).</p></tp:treatment-sec><tp:treatment-sec><!--Section generated to contain objects referenced in tp:taxon-treatment.--><fig id="F1" position="float" orientation="portrait"><object-id xmlns:xlink="http://www.w3.org/1999/xlink" content-type="doi" xlink:type="simple">10.3897/zookeys.1148.97706.figure1</object-id><object-id xmlns:xlink="http://www.w3.org/1999/xlink" content-type="arpha" xlink:type="simple">F5728EE2-C271-549B-92EC-2ADCF540AEAB</object-id><label>Figure 1.</label><caption><p>Map showing the type localities of <italic><tp:taxon-name><tp:taxon-name-part taxon-name-part-type="genus" reg="Diploderma">Diploderma</tp:taxon-name-part><tp:taxon-name-part taxon-name-part-type="species" reg="danbaense">danbaense</tp:taxon-name-part></tp:taxon-name></italic> sp. nov. in Danba County, Ganzi Prefecture, Sichuan Province (black dot), <italic><tp:taxon-name><tp:taxon-name-part taxon-name-part-type="genus" reg="Diploderma">Diploderma</tp:taxon-name-part><tp:taxon-name-part taxon-name-part-type="species" reg="donglangense">donglangense</tp:taxon-name-part></tp:taxon-name></italic> sp. nov. in Muli County, Liangshan Prefecture, Sichuan Province (black pentagon), <italic><tp:taxon-name><tp:taxon-name-part taxon-name-part-type="genus" reg="Diploderma">Diploderma</tp:taxon-name-part><tp:taxon-name-part taxon-name-part-type="species" reg="jiulongense">jiulongense</tp:taxon-name-part></tp:taxon-name></italic> sp. nov. in Jiulong County, Ganzi Prefecture, Sichuan Province (black triangle), and <italic><tp:taxon-name><tp:taxon-name-part taxon-name-part-type="genus" reg="Diploderma">Diploderma</tp:taxon-name-part><tp:taxon-name-part taxon-name-part-type="species" reg="tachengense">tachengense</tp:taxon-name-part></tp:taxon-name></italic> sp. nov. in Weixi County, Diqing Prefecture, Yunnan Province (black square), in the Hengduan Mountain Region, southwestern China. The elevation data were obtained from <xref ref-type="bibr" rid="B11">Geospatial Data Cloud (2022)</xref>.</p></caption><graphic xmlns:xlink="http://www.w3.org/1999/xlink" xlink:href="zookeys-1148-167_article-97706__-g001.jpg" position="float" orientation="portrait" xlink:type="simple" id="oo_812082.jpg"><uri content-type="original_file" xlink:type="simple">https://binary.pensoft.net/fig/812082</uri></graphic></fig><fig id="F16" position="float" orientation="portrait"><object-id xmlns:xlink="http://www.w3.org/1999/xlink" content-type="doi" xlink:type="simple">10.3897/zookeys.1148.97706.figure16</object-id><object-id xmlns:xlink="http://www.w3.org/1999/xlink" content-type="arpha" xlink:type="simple">D83F2E50-09DD-57EE-A00C-CA1BBF132AF1</object-id><label>Figure 16.</label><caption><p>Habitats of the new species <bold>A</bold> distant view of the type locality of <italic><tp:taxon-name><tp:taxon-name-part taxon-name-part-type="genus" reg="Diploderma">Diploderma</tp:taxon-name-part><tp:taxon-name-part taxon-name-part-type="species" reg="danbaense">danbaense</tp:taxon-name-part></tp:taxon-name></italic> sp. nov. <bold>B</bold> close view of the type locality of <italic><tp:taxon-name><tp:taxon-name-part taxon-name-part-type="genus" reg="Diploderma">Diploderma</tp:taxon-name-part><tp:taxon-name-part taxon-name-part-type="species" reg="danbaense">danbaense</tp:taxon-name-part></tp:taxon-name></italic> sp. nov. <bold>C</bold> distant view of the type locality of <italic><tp:taxon-name><tp:taxon-name-part taxon-name-part-type="genus" reg="Diploderma">Diploderma</tp:taxon-name-part><tp:taxon-name-part taxon-name-part-type="species" reg="donglangense">donglangense</tp:taxon-name-part></tp:taxon-name></italic> sp. nov. <bold>D</bold> close view of the type locality of <italic><tp:taxon-name><tp:taxon-name-part taxon-name-part-type="genus" reg="Diploderma">Diploderma</tp:taxon-name-part><tp:taxon-name-part taxon-name-part-type="species" reg="donglangense">donglangense</tp:taxon-name-part></tp:taxon-name></italic> sp. nov. <bold>E</bold> distant view of the type locality of <italic><tp:taxon-name><tp:taxon-name-part taxon-name-part-type="genus" reg="Diploderma">Diploderma</tp:taxon-name-part><tp:taxon-name-part taxon-name-part-type="species" reg="jiulongense">jiulongense</tp:taxon-name-part></tp:taxon-name></italic> sp. nov. <bold>F</bold> close view of the type locality of <italic><tp:taxon-name><tp:taxon-name-part taxon-name-part-type="genus" reg="Diploderma">Diploderma</tp:taxon-name-part><tp:taxon-name-part taxon-name-part-type="species" reg="jiulongense">jiulongense</tp:taxon-name-part></tp:taxon-name></italic> sp. nov <bold>G</bold> distant view of the type locality of <italic><tp:taxon-name><tp:taxon-name-part taxon-name-part-type="genus" reg="Diploderma">Diploderma</tp:taxon-name-part><tp:taxon-name-part taxon-name-part-type="species" reg="tachengense">tachengense</tp:taxon-name-part></tp:taxon-name></italic> sp. nov. <bold>H</bold> close view of the type locality of <italic><tp:taxon-name><tp:taxon-name-part taxon-name-part-type="genus" reg="Diploderma">Diploderma</tp:taxon-name-part><tp:taxon-name-part taxon-name-part-type="species" reg="tachengense">tachengense</tp:taxon-name-part></tp:taxon-name></italic> sp. nov.</p></caption><graphic xmlns:xlink="http://www.w3.org/1999/xlink" xlink:href="zookeys-1148-167_article-97706__-g016.jpg" position="float" orientation="portrait" xlink:type="simple" id="oo_812097.jpg"><uri content-type="original_file" xlink:type="simple">https://binary.pensoft.net/fig/812097</uri></graphic></fig></tp:treatment-sec><ref-list><ref id="B11"><mixed-citation xmlns:xlink="http://www.w3.org/1999/xlink" xlink:type="simple">Geospatial Data Cloud (<year>2022</year>) SRTMDEMUTM 90m resolution digital elevation data. <ext-link xlink:href="http://www.gscloud.cn/" ext-link-type="uri" xlink:type="simple">http://www.gscloud.cn/</ext-link> [Accessed on 13 May 2022]</mixed-citation></ref></ref-list></tp:taxon-treatment>
