# Supplementary material for: ﻿Four new species of the genus Diploderma Hallowell, 1861 (Squamata, Agamidae) from China
Source: Zookeys. 2023 Feb 20;1148:167–207. doi: 10.3897/zookeys.1148.97706 (PMC10207273; doi:10.3897/zookeys.1148.97706)
Supplement: XML Treatment for Diploderma tachengense [file zookeys.1148.97706-treatment4.xml]

<!DOCTYPE tp:taxon-treatment
  PUBLIC "-//TaxonX//DTD Taxonomic Treatment Publishing DTD v0 20100105//EN" "tax-treatment-NSO.dtd">
<tp:taxon-treatment xmlns:tp="http://www.plazi.org/taxpub"><tp:treatment-meta><kwd-group><label>Taxon classification</label><kwd>
              <named-content content-type="kingdom">Animalia</named-content>
            </kwd><kwd>
              <named-content content-type="order">Squamata</named-content>
            </kwd><kwd>
              <named-content content-type="family">Agamidae</named-content>
            </kwd></kwd-group><mixed-citation publication-type="journal"><person-group><name><surname>Liu</surname><given-names>Shuo</given-names></name><name><surname>Hou</surname><given-names>Mian</given-names></name><name><surname>Ananjeva</surname><given-names>Natalia B.</given-names></name><name><surname>Rao</surname><given-names>Dingqi</given-names></name></person-group><article-title>﻿Four new species of the genus <italic><tp:taxon-name><tp:taxon-name-part taxon-name-part-type="genus" reg="Diploderma">Diploderma</tp:taxon-name-part></tp:taxon-name></italic> Hallowell, 1861 (<tp:taxon-name><tp:taxon-name-part taxon-name-part-type="order">Squamata</tp:taxon-name-part></tp:taxon-name>, <tp:taxon-name><tp:taxon-name-part taxon-name-part-type="family">Agamidae</tp:taxon-name-part></tp:taxon-name>) from China</article-title><source>Zookeys</source><day>20</day><month>02</month><year>2023</year><volume>1148</volume><fpage>167</fpage><lpage>207</lpage><pub-id pub-id-type="doi">10.3897/zookeys.1148.97706</pub-id></mixed-citation></tp:treatment-meta><tp:nomenclature><label>﻿</label><tp:taxon-name>
            <object-id xmlns:xlink="http://www.w3.org/1999/xlink" content-type="arpha" xlink:type="simple">959E4228-0C76-54E2-B31F-29E51CC2D313</object-id>
            <tp:taxon-name-part taxon-name-part-type="genus" reg="Diploderma">Diploderma</tp:taxon-name-part>
            <tp:taxon-name-part taxon-name-part-type="species" reg="tachengense">tachengense</tp:taxon-name-part>
            <object-id xmlns:xlink="http://www.w3.org/1999/xlink" content-type="zoobank" xlink:type="simple">https://zoobank.org/9FAC8DF8-7A21-48C7-B6E3-3463B16347B6</object-id>
          </tp:taxon-name><tp:taxon-status xmlns:xlink="http://www.w3.org/1999/xlink" xlink:type="simple">sp. nov.</tp:taxon-status><xref ref-type="fig" rid="F13">Figs 13</xref><xref ref-type="fig" rid="F14">, 14</xref><xref ref-type="fig" rid="F15">, 15</xref></tp:nomenclature><tp:treatment-sec sec-type="type material" id="SECID0EIRBK"><title>Type material.</title><p><bold><italic>Holotype</italic>.</bold> KIZ2022028, adult male, collected on 6 July 2022 by Shuo Liu from Kena Village, Tacheng Town, Weixi County, Diqing Prefecture, Yunnan Province, China (<named-content xmlns:xlink="http://www.w3.org/1999/xlink" content-type="dwc:verbatimCoordinates" xlink:type="simple"><named-content content-type="geo-json" specific-use="{&#34;type&#34;:&#34;Point&#34;,&#34;coordinates&#34;:[99.343333,27.570000]}" id="NCID0EWRBK" xlink:type="simple">27°34'12"N, 99°20'36"E</named-content></named-content>, 2180 m elevation).</p><p><bold><italic>Paratypes</italic>.</bold> KIZ2022027, adult male; KIZ2022029, adult female; KIZ2022038, subadult male; and KIZ2022039, subadult female; collecting information all the same as the holotype.</p></tp:treatment-sec><tp:treatment-sec sec-type="etymology" id="SECID0ECSBK"><title>Etymology.</title><p>The specific epithet refers to Tacheng Town, where the new species was discovered.</p></tp:treatment-sec><tp:treatment-sec sec-type="diagnosis" id="SECID0EHSBK"><title>Diagnosis.</title><p><italic><tp:taxon-name><tp:taxon-name-part taxon-name-part-type="genus" reg="Diploderma">Diploderma</tp:taxon-name-part><tp:taxon-name-part taxon-name-part-type="species" reg="tachengense">tachengense</tp:taxon-name-part></tp:taxon-name></italic> sp. nov. can be diagnosed from congeners by a combination of the following morphological characteristics: (1) body size moderate, <abbrev xmlns:xlink="http://www.w3.org/1999/xlink" xlink:title="snout–vent length, measured from the snout tip to anterior edge of the cloaca" id="ABBRID0EYSBK" xlink:type="simple">SVL</abbrev> 55.2–55.7 mm in adult males, 65.4 mm in adult female; (2) tail moderately long, <abbrev xmlns:xlink="http://www.w3.org/1999/xlink" xlink:title="tail length, measured from the anterior edge of the cloaca to the tip of tail" id="ABBRID0E3SBK" xlink:type="simple">TAL</abbrev>/<abbrev xmlns:xlink="http://www.w3.org/1999/xlink" xlink:title="snout–vent length, measured from the snout tip to anterior edge of the cloaca" id="ABBRID0EATBK" xlink:type="simple">SVL</abbrev> 1.88–1.89 in adult males, 1.56 in adult female; (3) limbs moderately long, <abbrev xmlns:xlink="http://www.w3.org/1999/xlink" xlink:title="fore-limb length, measured between the point of insertion at axillary to the tip of fourth finger, excluding the claw, measured on straightened limb" id="ABBRID0EETBK" xlink:type="simple">FLL</abbrev>/<abbrev xmlns:xlink="http://www.w3.org/1999/xlink" xlink:title="snout–vent length, measured from the snout tip to anterior edge of the cloaca" id="ABBRID0EITBK" xlink:type="simple">SVL</abbrev> 0.45–0.47 in adult males, 0.46 in adult female, <abbrev xmlns:xlink="http://www.w3.org/1999/xlink" xlink:title="hind limb length, measured between the point of insertion at groin to the tip of fourth toe, excluding the claw, measured on straightened limb" id="ABBRID0EMTBK" xlink:type="simple">HLL</abbrev>/<abbrev xmlns:xlink="http://www.w3.org/1999/xlink" xlink:title="snout–vent length, measured from the snout tip to anterior edge of the cloaca" id="ABBRID0EQTBK" xlink:type="simple">SVL</abbrev> 0.76–0.78 in adult males, 0.70 in adult female; (4) head relatively robust, <abbrev xmlns:xlink="http://www.w3.org/1999/xlink" xlink:title="head width, measured between the widest points of the head" id="ABBRID0EUTBK" xlink:type="simple">HW</abbrev>/<abbrev xmlns:xlink="http://www.w3.org/1999/xlink" xlink:title="head length, measured from the tip of snout to the rear border of the angle of jaw" id="ABBRID0EYTBK" xlink:type="simple">HL</abbrev> 0.73–0.80 in adult males, 0.74 in adult female; (5) <abbrev xmlns:xlink="http://www.w3.org/1999/xlink" xlink:title="middorsal crest scale number, modified crest scales longitudinally from the first nuchal crest to the scale above cloaca" id="ABBRID0E3TBK" xlink:type="simple">MD</abbrev> 38–44; (6) <abbrev xmlns:xlink="http://www.w3.org/1999/xlink" xlink:title="subdigital lamellae under fourth finger, subdigital lamellae scales from the base between third and fourth finger to the tip of fourth finger, excluding the claw" id="ABBRID0EAUBK" xlink:type="simple">F4S</abbrev> 15–19, <abbrev xmlns:xlink="http://www.w3.org/1999/xlink" xlink:title="subdigital lamellae under fourth toe, subdigital lamellae scales from the base between third and fourth toe to the tip of fourth toe, excluding the claw" id="ABBRID0EEUBK" xlink:type="simple">T4S</abbrev> 20–24; (7) tympanum concealed; (8) nuchal and dorsal crests continuous, feebly developed, no skin fold under nuchal and dorsal crests; (9) distinct transverse gular fold present; (10) ventral scales of head homogeneous, feebly keeled; (11) ventral scales of body strongly keeled; (12) gular spot present in both sexes, pale yellow in life; (13) dorsolateral stripes distinct in males, strongly jagged, pale yellow in life; (14) radial stripes around eye relatively distinct; (15) oral cavity and inner lips pinkish white, tongue pink in life.</p></tp:treatment-sec><tp:treatment-sec sec-type="description" id="SECID0EIUBK"><title>Description of holotype.</title><p>Adult male, <abbrev xmlns:xlink="http://www.w3.org/1999/xlink" xlink:title="snout–vent length, measured from the snout tip to anterior edge of the cloaca" id="ABBRID0EOUBK" xlink:type="simple">SVL</abbrev> 55.2 mm; tail moderately long, <abbrev xmlns:xlink="http://www.w3.org/1999/xlink" xlink:title="tail length, measured from the anterior edge of the cloaca to the tip of tail" id="ABBRID0ESUBK" xlink:type="simple">TAL</abbrev> 104.5 mm, <abbrev xmlns:xlink="http://www.w3.org/1999/xlink" xlink:title="tail length, measured from the anterior edge of the cloaca to the tip of tail" id="ABBRID0EWUBK" xlink:type="simple">TAL</abbrev>/<abbrev xmlns:xlink="http://www.w3.org/1999/xlink" xlink:title="snout–vent length, measured from the snout tip to anterior edge of the cloaca" id="ABBRID0E1UBK" xlink:type="simple">SVL</abbrev> 1.89; limbs moderately long, <abbrev xmlns:xlink="http://www.w3.org/1999/xlink" xlink:title="fore-limb length, measured between the point of insertion at axillary to the tip of fourth finger, excluding the claw, measured on straightened limb" id="ABBRID0E5UBK" xlink:type="simple">FLL</abbrev> 25.9 mm on left side, <abbrev xmlns:xlink="http://www.w3.org/1999/xlink" xlink:title="fore-limb length, measured between the point of insertion at axillary to the tip of fourth finger, excluding the claw, measured on straightened limb" id="ABBRID0ECVBK" xlink:type="simple">FLL</abbrev>/<abbrev xmlns:xlink="http://www.w3.org/1999/xlink" xlink:title="snout–vent length, measured from the snout tip to anterior edge of the cloaca" id="ABBRID0EGVBK" xlink:type="simple">SVL</abbrev> 0.47, <abbrev xmlns:xlink="http://www.w3.org/1999/xlink" xlink:title="hind limb length, measured between the point of insertion at groin to the tip of fourth toe, excluding the claw, measured on straightened limb" id="ABBRID0EKVBK" xlink:type="simple">HLL</abbrev> 41.7 mm on left, <abbrev xmlns:xlink="http://www.w3.org/1999/xlink" xlink:title="hind limb length, measured between the point of insertion at groin to the tip of fourth toe, excluding the claw, measured on straightened limb" id="ABBRID0EOVBK" xlink:type="simple">HLL</abbrev>/<abbrev xmlns:xlink="http://www.w3.org/1999/xlink" xlink:title="snout–vent length, measured from the snout tip to anterior edge of the cloaca" id="ABBRID0ESVBK" xlink:type="simple">SVL</abbrev> 0.76. Head relatively robust, <abbrev xmlns:xlink="http://www.w3.org/1999/xlink" xlink:title="head width, measured between the widest points of the head" id="ABBRID0EWVBK" xlink:type="simple">HW</abbrev>/<abbrev xmlns:xlink="http://www.w3.org/1999/xlink" xlink:title="head length, measured from the tip of snout to the rear border of the angle of jaw" id="ABBRID0E1VBK" xlink:type="simple">HL</abbrev> 0.73, <abbrev xmlns:xlink="http://www.w3.org/1999/xlink" xlink:title="head depth, measured as the perpendicular distance at the temporal region of head" id="ABBRID0E5VBK" xlink:type="simple">HD</abbrev>/<abbrev xmlns:xlink="http://www.w3.org/1999/xlink" xlink:title="head width, measured between the widest points of the head" id="ABBRID0ECWBK" xlink:type="simple">HW</abbrev> 0.87; snout moderately long, <abbrev xmlns:xlink="http://www.w3.org/1999/xlink" xlink:title="snout–eye length, measured between the tip of snout and anterior edge of orbital bone" id="ABBRID0EGWBK" xlink:type="simple">SEL</abbrev>/<abbrev xmlns:xlink="http://www.w3.org/1999/xlink" xlink:title="head length, measured from the tip of snout to the rear border of the angle of jaw" id="ABBRID0EKWBK" xlink:type="simple">HL</abbrev> 0.36. Rostral elongated, bordered by six small postrostral scales; dorsal head scales heterogeneous, all strongly keeled; distinct Y-shaped ridge on dorsal snout. Nasal oval, separated from first supralabial by single row of scales on each side; loreals small, keeled; suborbital scale rows 4/4, keeled; canthus rostralis elongated, greatly overlapping with each other; enlarged, keeled scales forming distinct single lateral ridge from posteroinferior eye to posterosuperior tympanum on each side; tympanum concealed under scales; <abbrev xmlns:xlink="http://www.w3.org/1999/xlink" xlink:title="supralabial scale number, enlarged, modified labial scales from rostral to the corner of mouth" id="ABBRID0EOWBK" xlink:type="simple">SL</abbrev> 9/9, feebly keeled. Mental approximately triangular; <abbrev xmlns:xlink="http://www.w3.org/1999/xlink" xlink:title="infralabial scale number, enlarged, modified labial scales from mental to the corner of mouth" id="ABBRID0ESWBK" xlink:type="simple">IL</abbrev> 10/10; enlarged chin shields 4/4, smooth, first one contacting <abbrev xmlns:xlink="http://www.w3.org/1999/xlink" xlink:title="infralabial scale number, enlarged, modified labial scales from mental to the corner of mouth" id="ABBRID0EWWBK" xlink:type="simple">IL</abbrev> on each side, second ones separated from <abbrev xmlns:xlink="http://www.w3.org/1999/xlink" xlink:title="infralabial scale number, enlarged, modified labial scales from mental to the corner of mouth" id="ABBRID0E1WBK" xlink:type="simple">IL</abbrev> by one row of small scales on each side, remaining ones separated from <abbrev xmlns:xlink="http://www.w3.org/1999/xlink" xlink:title="infralabial scale number, enlarged, modified labial scales from mental to the corner of mouth" id="ABBRID0E5WBK" xlink:type="simple">IL</abbrev> by two rows of small scales on each side; ventral head scales homogeneous in size, feebly keeled; distinct transverse gular fold present; gular pouch weakly developed.</p><p>Distinct shoulder fold present; dorsal body scales heterogeneous in size and shape, all keeled, tip pointing backwards; axillary scales much smaller than remaining dorsals; enlarged dorsal scales forming one intermittent longitudinal row between dorsal crest and dorsolateral stripe on each side, remaining enlarged dorsal scales irregularly scattered on each side of body. Nuchal and dorsal crests feebly developed, continuous; no skin fold under nuchal and dorsal crests; <abbrev xmlns:xlink="http://www.w3.org/1999/xlink" xlink:title="middorsal crest scale number, modified crest scales longitudinally from the first nuchal crest to the scale above cloaca" id="ABBRID0EEXBK" xlink:type="simple">MD</abbrev> 43. Dorsal limb scales strongly keeled, mostly homogeneous, except a few enlarged, conical scales on postaxial thighs; <abbrev xmlns:xlink="http://www.w3.org/1999/xlink" xlink:title="subdigital lamellae under fourth finger, subdigital lamellae scales from the base between third and fourth finger to the tip of fourth finger, excluding the claw" id="ABBRID0EIXBK" xlink:type="simple">F4S</abbrev> 16/17, <abbrev xmlns:xlink="http://www.w3.org/1999/xlink" xlink:title="subdigital lamellae under fourth toe, subdigital lamellae scales from the base between third and fourth toe to the tip of fourth toe, excluding the claw" id="ABBRID0EMXBK" xlink:type="simple">T4S</abbrev> 21/22. Ventral body scales approximately parallel, homogeneous, all strongly keeled, <abbrev xmlns:xlink="http://www.w3.org/1999/xlink" xlink:title="ventral scale number, ventral body scales counted in a straight line along the medial axis between the transverse gular fold and the anterior edge of cloaca" id="ABBRID0EQXBK" xlink:type="simple">VN</abbrev> 55. Ventral limb scales parallel, small on upper arms and thighs and larger on forearms and crus, all strongly keeled. Tail scales all strongly keeled, ventral tail scales slightly larger than dorsal tail scales.</p></tp:treatment-sec><tp:treatment-sec sec-type="Colouration of holotype in life" id="SECID0EUXBK"><title>Colouration of holotype in life.</title><p>Dorsal surface of head dark brown with indistinct transverse bands. Lateral surfaces of head brownish yellow. Upper lips brownish grey, lower lips white. Distinct radial stripes around eye on each side. Oral cavity and inner lips pinkish white, tongue pink.</p><p>Dorsal surface of body brownish black. A pale yellow strongly jagged dorsolateral stripe on each side of body from occipital region to pelvis. Several pale yellow spots scattered below dorsolateral stripe on each side of body. Dorsal surfaces of limbs brown. Distinct dark transverse bands present on dorsal surfaces of limbs. Dorsal surface of tail brown with indistinct dark transverse bands.</p><p>Ventral surface of head white. A pale yellow gular spot present on posterior central part of ventral head, indistinct dark stripes on other parts of ventral head. Ventral surface of body white with no pattern, ventral surfaces of limbs and tail reddish white.</p><fig id="F13" position="float" orientation="portrait"><object-id xmlns:xlink="http://www.w3.org/1999/xlink" content-type="doi" xlink:type="simple">10.3897/zookeys.1148.97706.figure13</object-id><object-id xmlns:xlink="http://www.w3.org/1999/xlink" content-type="arpha" xlink:type="simple">3559C2EB-3068-58BB-881D-D143A0EA1A6D</object-id><label>Figure 13.</label><caption><p>Dorsal view (upper) and ventral view (lower) of the type series of <italic><tp:taxon-name><tp:taxon-name-part taxon-name-part-type="genus" reg="Diploderma">Diploderma</tp:taxon-name-part><tp:taxon-name-part taxon-name-part-type="species" reg="tachengense">tachengense</tp:taxon-name-part></tp:taxon-name></italic> sp. nov. in preservative.</p></caption><graphic xmlns:xlink="http://www.w3.org/1999/xlink" xlink:href="zookeys-1148-167_article-97706__-g013.jpg" position="float" orientation="portrait" xlink:type="simple" id="oo_812094.jpg"><uri content-type="original_file" xlink:type="simple">https://binary.pensoft.net/fig/812094</uri></graphic></fig><fig id="F14" position="float" orientation="portrait"><object-id xmlns:xlink="http://www.w3.org/1999/xlink" content-type="doi" xlink:type="simple">10.3897/zookeys.1148.97706.figure14</object-id><object-id xmlns:xlink="http://www.w3.org/1999/xlink" content-type="arpha" xlink:type="simple">FFEA21F5-57DD-5DDD-A4A5-15E775562465</object-id><label>Figure 14.</label><caption><p>Holotype (KIZ2022028) of <italic><tp:taxon-name><tp:taxon-name-part taxon-name-part-type="genus" reg="Diploderma">Diploderma</tp:taxon-name-part><tp:taxon-name-part taxon-name-part-type="species" reg="tachengense">tachengense</tp:taxon-name-part></tp:taxon-name></italic> sp. nov. in life <bold>A</bold> dorsal view <bold>B</bold> lateral view <bold>C</bold> ventral view <bold>D</bold> close-up view of the dorsolateral side of the head <bold>E</bold> close-up view of the ventral side of the head <bold>F</bold> close-up view of the oral cavity.</p></caption><graphic xmlns:xlink="http://www.w3.org/1999/xlink" xlink:href="zookeys-1148-167_article-97706__-g014.jpg" position="float" orientation="portrait" xlink:type="simple" id="oo_812095.jpg"><uri content-type="original_file" xlink:type="simple">https://binary.pensoft.net/fig/812095</uri></graphic></fig><fig id="F15" position="float" orientation="portrait"><object-id xmlns:xlink="http://www.w3.org/1999/xlink" content-type="doi" xlink:type="simple">10.3897/zookeys.1148.97706.figure15</object-id><object-id xmlns:xlink="http://www.w3.org/1999/xlink" content-type="arpha" xlink:type="simple">44099C74-32BD-5865-8E90-AB4A2008097C</object-id><label>Figure 15.</label><caption><p>Paratypes of <italic><tp:taxon-name><tp:taxon-name-part taxon-name-part-type="genus" reg="Diploderma">Diploderma</tp:taxon-name-part><tp:taxon-name-part taxon-name-part-type="species" reg="tachengense">tachengense</tp:taxon-name-part></tp:taxon-name></italic> sp. nov. in life <bold>A, B</bold> the female paratype KIZ2022029 <bold>C, D</bold> the subadult male paratype KIZ2022038 <bold>E, F</bold> the subadult female paratype KIZ2022039.</p></caption><graphic xmlns:xlink="http://www.w3.org/1999/xlink" xlink:href="zookeys-1148-167_article-97706__-g015.jpg" position="float" orientation="portrait" xlink:type="simple" id="oo_812096.jpg"><uri content-type="original_file" xlink:type="simple">https://binary.pensoft.net/fig/812096</uri></graphic></fig></tp:treatment-sec><tp:treatment-sec sec-type="variation" id="SECID0EV1BK"><title>Variations.</title><p>The variations of metrical characteristics of the type series are provided in Table <xref ref-type="table" rid="T5">5</xref>. Other variations are as follows: the dorsal colour is paler, there are some dark inverted triangular patterns between the two dorsolateral stripes, the radial stripes around eyes are more indistinct, and the dark stripes on ventral head are more distinct in all paratypes; in addition, the dorsolateral stripes are indistinct, yellowish white in the female paratypes.</p><table-wrap id="T5" position="float" orientation="portrait"><label>Table 5.</label><caption><p>Morphological data of the type series of <italic><tp:taxon-name><tp:taxon-name-part taxon-name-part-type="genus" reg="Diploderma">Diploderma</tp:taxon-name-part><tp:taxon-name-part taxon-name-part-type="species" reg="tachengense">tachengense</tp:taxon-name-part></tp:taxon-name></italic> sp. nov. Morphometric measurements are in the unit of mm. For measurement and count methods and abbreviations, see the Materials and methods.</p></caption><table id="TID0EZPBK" rules="all"><tbody><tr><th rowspan="1" colspan="1"/><th rowspan="1" colspan="1">KIZ2022028 holotype ♂</th><th rowspan="1" colspan="1">KIZ2022027 paratype ♂</th><th rowspan="1" colspan="1">KIZ2022029 paratype ♀</th><th rowspan="1" colspan="1">KIZ2022038 paratype subadult ♂</th><th rowspan="1" colspan="1">KIZ2022039 paratype subadult ♀</th></tr><tr><td rowspan="1" colspan="1">
                    <abbrev xmlns:xlink="http://www.w3.org/1999/xlink" xlink:title="snout–vent length, measured from the snout tip to anterior edge of the cloaca" id="ABBRID0EP3BK" xlink:type="simple">SVL</abbrev>
                  </td><td rowspan="1" colspan="1">55.2</td><td rowspan="1" colspan="1">55.7</td><td rowspan="1" colspan="1">65.4</td><td rowspan="1" colspan="1">42.7</td><td rowspan="1" colspan="1">40.6</td></tr><tr><td rowspan="1" colspan="1">
                    <abbrev xmlns:xlink="http://www.w3.org/1999/xlink" xlink:title="tail length, measured from the anterior edge of the cloaca to the tip of tail" id="ABBRID0EH4BK" xlink:type="simple">TAL</abbrev>
                  </td><td rowspan="1" colspan="1">104.5</td><td rowspan="1" colspan="1">104.8</td><td rowspan="1" colspan="1">102.1</td><td rowspan="1" colspan="1">81.6</td><td rowspan="1" colspan="1">73.6</td></tr><tr><td rowspan="1" colspan="1">
                    <abbrev xmlns:xlink="http://www.w3.org/1999/xlink" xlink:title="head length, measured from the tip of snout to the rear border of the angle of jaw" id="ABBRID0E64BK" xlink:type="simple">HL</abbrev>
                  </td><td rowspan="1" colspan="1">17.5</td><td rowspan="1" colspan="1">17.7</td><td rowspan="1" colspan="1">18.4</td><td rowspan="1" colspan="1">13.9</td><td rowspan="1" colspan="1">12.6</td></tr><tr><td rowspan="1" colspan="1">
                    <abbrev xmlns:xlink="http://www.w3.org/1999/xlink" xlink:title="head width, measured between the widest points of the head" id="ABBRID0EX5BK" xlink:type="simple">HW</abbrev>
                  </td><td rowspan="1" colspan="1">12.7</td><td rowspan="1" colspan="1">14.1</td><td rowspan="1" colspan="1">13.6</td><td rowspan="1" colspan="1">10.3</td><td rowspan="1" colspan="1">9.2</td></tr><tr><td rowspan="1" colspan="1">
                    <abbrev xmlns:xlink="http://www.w3.org/1999/xlink" xlink:title="head depth, measured as the perpendicular distance at the temporal region of head" id="ABBRID0EP6BK" xlink:type="simple">HD</abbrev>
                  </td><td rowspan="1" colspan="1">11.1</td><td rowspan="1" colspan="1">10.9</td><td rowspan="1" colspan="1">11.8</td><td rowspan="1" colspan="1">8.8</td><td rowspan="1" colspan="1">7.7</td></tr><tr><td rowspan="1" colspan="1">
                    <abbrev xmlns:xlink="http://www.w3.org/1999/xlink" xlink:title="snout–eye length, measured between the tip of snout and anterior edge of orbital bone" id="ABBRID0EHACK" xlink:type="simple">SEL</abbrev>
                  </td><td rowspan="1" colspan="1">6.3</td><td rowspan="1" colspan="1">6.2</td><td rowspan="1" colspan="1">6.4</td><td rowspan="1" colspan="1">5.1</td><td rowspan="1" colspan="1">4.5</td></tr><tr><td rowspan="1" colspan="1">
                    <abbrev xmlns:xlink="http://www.w3.org/1999/xlink" xlink:title="fore-limb length, measured between the point of insertion at axillary to the tip of fourth finger, excluding the claw, measured on straightened limb" id="ABBRID0E6ACK" xlink:type="simple">FLL</abbrev>
                  </td><td rowspan="1" colspan="1">25.9</td><td rowspan="1" colspan="1">25.0</td><td rowspan="1" colspan="1">30.2</td><td rowspan="1" colspan="1">21.8</td><td rowspan="1" colspan="1">19.6</td></tr><tr><td rowspan="1" colspan="1">
                    <abbrev xmlns:xlink="http://www.w3.org/1999/xlink" xlink:title="hind limb length, measured between the point of insertion at groin to the tip of fourth toe, excluding the claw, measured on straightened limb" id="ABBRID0EXBCK" xlink:type="simple">HLL</abbrev>
                  </td><td rowspan="1" colspan="1">41.7</td><td rowspan="1" colspan="1">43.6</td><td rowspan="1" colspan="1">45.6</td><td rowspan="1" colspan="1">36.4</td><td rowspan="1" colspan="1">33.1</td></tr><tr><td rowspan="1" colspan="1">
                    <abbrev xmlns:xlink="http://www.w3.org/1999/xlink" xlink:title="fourth toe length, measured between the tip of fourth toe to the base between third and fourth toe, excluding the claw" id="ABBRID0EPCCK" xlink:type="simple">T4L</abbrev>
                  </td><td rowspan="1" colspan="1">10.2</td><td rowspan="1" colspan="1">9.4</td><td rowspan="1" colspan="1">10.9</td><td rowspan="1" colspan="1">9.0</td><td rowspan="1" colspan="1">8.5</td></tr><tr><td rowspan="1" colspan="1">
                    <abbrev xmlns:xlink="http://www.w3.org/1999/xlink" xlink:title="trunk length, measured between the limb insertion points between axillary and groin" id="ABBRID0EHDCK" xlink:type="simple">TRL</abbrev>
                  </td><td rowspan="1" colspan="1">24.1</td><td rowspan="1" colspan="1">25.1</td><td rowspan="1" colspan="1">33.1</td><td rowspan="1" colspan="1">18.7</td><td rowspan="1" colspan="1">17.9</td></tr><tr><td rowspan="1" colspan="1"><abbrev xmlns:xlink="http://www.w3.org/1999/xlink" xlink:title="tail length, measured from the anterior edge of the cloaca to the tip of tail" id="ABBRID0E6DCK" xlink:type="simple">TAL</abbrev>/<abbrev xmlns:xlink="http://www.w3.org/1999/xlink" xlink:title="snout–vent length, measured from the snout tip to anterior edge of the cloaca" id="ABBRID0EDECK" xlink:type="simple">SVL</abbrev></td><td rowspan="1" colspan="1">1.89</td><td rowspan="1" colspan="1">1.88</td><td rowspan="1" colspan="1">1.56</td><td rowspan="1" colspan="1">1.91</td><td rowspan="1" colspan="1">1.81</td></tr><tr><td rowspan="1" colspan="1"><abbrev xmlns:xlink="http://www.w3.org/1999/xlink" xlink:title="snout–eye length, measured between the tip of snout and anterior edge of orbital bone" id="ABBRID0E1ECK" xlink:type="simple">SEL</abbrev>/<abbrev xmlns:xlink="http://www.w3.org/1999/xlink" xlink:title="head length, measured from the tip of snout to the rear border of the angle of jaw" id="ABBRID0E5ECK" xlink:type="simple">HL</abbrev></td><td rowspan="1" colspan="1">0.36</td><td rowspan="1" colspan="1">0.35</td><td rowspan="1" colspan="1">0.35</td><td rowspan="1" colspan="1">0.37</td><td rowspan="1" colspan="1">0.36</td></tr><tr><td rowspan="1" colspan="1"><abbrev xmlns:xlink="http://www.w3.org/1999/xlink" xlink:title="head width, measured between the widest points of the head" id="ABBRID0EVFCK" xlink:type="simple">HW</abbrev>/<abbrev xmlns:xlink="http://www.w3.org/1999/xlink" xlink:title="head length, measured from the tip of snout to the rear border of the angle of jaw" id="ABBRID0EZFCK" xlink:type="simple">HL</abbrev></td><td rowspan="1" colspan="1">0.73</td><td rowspan="1" colspan="1">0.80</td><td rowspan="1" colspan="1">0.74</td><td rowspan="1" colspan="1">0.74</td><td rowspan="1" colspan="1">0.73</td></tr><tr><td rowspan="1" colspan="1"><abbrev xmlns:xlink="http://www.w3.org/1999/xlink" xlink:title="head depth, measured as the perpendicular distance at the temporal region of head" id="ABBRID0EQGCK" xlink:type="simple">HD</abbrev>/<abbrev xmlns:xlink="http://www.w3.org/1999/xlink" xlink:title="head width, measured between the widest points of the head" id="ABBRID0EUGCK" xlink:type="simple">HW</abbrev></td><td rowspan="1" colspan="1">0.87</td><td rowspan="1" colspan="1">0.77</td><td rowspan="1" colspan="1">0.87</td><td rowspan="1" colspan="1">0.85</td><td rowspan="1" colspan="1">0.84</td></tr><tr><td rowspan="1" colspan="1"><abbrev xmlns:xlink="http://www.w3.org/1999/xlink" xlink:title="fore-limb length, measured between the point of insertion at axillary to the tip of fourth finger, excluding the claw, measured on straightened limb" id="ABBRID0ELHCK" xlink:type="simple">FLL</abbrev>/<abbrev xmlns:xlink="http://www.w3.org/1999/xlink" xlink:title="snout–vent length, measured from the snout tip to anterior edge of the cloaca" id="ABBRID0EPHCK" xlink:type="simple">SVL</abbrev></td><td rowspan="1" colspan="1">0.47</td><td rowspan="1" colspan="1">0.45</td><td rowspan="1" colspan="1">0.46</td><td rowspan="1" colspan="1">0.51</td><td rowspan="1" colspan="1">0.48</td></tr><tr><td rowspan="1" colspan="1"><abbrev xmlns:xlink="http://www.w3.org/1999/xlink" xlink:title="hind limb length, measured between the point of insertion at groin to the tip of fourth toe, excluding the claw, measured on straightened limb" id="ABBRID0EGICK" xlink:type="simple">HLL</abbrev>/<abbrev xmlns:xlink="http://www.w3.org/1999/xlink" xlink:title="snout–vent length, measured from the snout tip to anterior edge of the cloaca" id="ABBRID0EKICK" xlink:type="simple">SVL</abbrev></td><td rowspan="1" colspan="1">0.76</td><td rowspan="1" colspan="1">0.78</td><td rowspan="1" colspan="1">0.70</td><td rowspan="1" colspan="1">0.85</td><td rowspan="1" colspan="1">0.82</td></tr><tr><td rowspan="1" colspan="1"><abbrev xmlns:xlink="http://www.w3.org/1999/xlink" xlink:title="trunk length, measured between the limb insertion points between axillary and groin" id="ABBRID0EBJCK" xlink:type="simple">TRL</abbrev>/<abbrev xmlns:xlink="http://www.w3.org/1999/xlink" xlink:title="snout–vent length, measured from the snout tip to anterior edge of the cloaca" id="ABBRID0EFJCK" xlink:type="simple">SVL</abbrev></td><td rowspan="1" colspan="1">0.44</td><td rowspan="1" colspan="1">0.45</td><td rowspan="1" colspan="1">0.51</td><td rowspan="1" colspan="1">0.44</td><td rowspan="1" colspan="1">0.44</td></tr><tr><td rowspan="1" colspan="1">
                    <abbrev xmlns:xlink="http://www.w3.org/1999/xlink" xlink:title="supralabial scale number, enlarged, modified labial scales from rostral to the corner of mouth" id="ABBRID0E3JCK" xlink:type="simple">SL</abbrev>
                  </td><td rowspan="1" colspan="1">9/9</td><td rowspan="1" colspan="1">8/8</td><td rowspan="1" colspan="1">9/9</td><td rowspan="1" colspan="1">9/9</td><td rowspan="1" colspan="1">8/9</td></tr><tr><td rowspan="1" colspan="1">
                    <abbrev xmlns:xlink="http://www.w3.org/1999/xlink" xlink:title="infralabial scale number, enlarged, modified labial scales from mental to the corner of mouth" id="ABBRID0EUKCK" xlink:type="simple">IL</abbrev>
                  </td><td rowspan="1" colspan="1">10/10</td><td rowspan="1" colspan="1">9/9</td><td rowspan="1" colspan="1">11/10</td><td rowspan="1" colspan="1">9/10</td><td rowspan="1" colspan="1">10/9</td></tr><tr><td rowspan="1" colspan="1">
                    <abbrev xmlns:xlink="http://www.w3.org/1999/xlink" xlink:title="nasal–supralabials scale rows, number of horizontal rows of small scales between the first supralabial and the nasal" id="ABBRID0EMLCK" xlink:type="simple">NSL</abbrev>
                  </td><td rowspan="1" colspan="1">1/1</td><td rowspan="1" colspan="1">1/1</td><td rowspan="1" colspan="1">1/1</td><td rowspan="1" colspan="1">1/1</td><td rowspan="1" colspan="1">1/1</td></tr><tr><td rowspan="1" colspan="1">
                    <abbrev xmlns:xlink="http://www.w3.org/1999/xlink" xlink:title="middorsal crest scale number, modified crest scales longitudinally from the first nuchal crest to the scale above cloaca" id="ABBRID0EEMCK" xlink:type="simple">MD</abbrev>
                  </td><td rowspan="1" colspan="1">43</td><td rowspan="1" colspan="1">38</td><td rowspan="1" colspan="1">39</td><td rowspan="1" colspan="1">44</td><td rowspan="1" colspan="1">38</td></tr><tr><td rowspan="1" colspan="1">
                    <abbrev xmlns:xlink="http://www.w3.org/1999/xlink" xlink:title="subdigital lamellae under fourth finger, subdigital lamellae scales from the base between third and fourth finger to the tip of fourth finger, excluding the claw" id="ABBRID0E3MCK" xlink:type="simple">F4S</abbrev>
                  </td><td rowspan="1" colspan="1">16/17</td><td rowspan="1" colspan="1">16/15</td><td rowspan="1" colspan="1">19/19</td><td rowspan="1" colspan="1">16/16</td><td rowspan="1" colspan="1">17/16</td></tr><tr><td rowspan="1" colspan="1">
                    <abbrev xmlns:xlink="http://www.w3.org/1999/xlink" xlink:title="subdigital lamellae under fourth toe, subdigital lamellae scales from the base between third and fourth toe to the tip of fourth toe, excluding the claw" id="ABBRID0EUNCK" xlink:type="simple">T4S</abbrev>
                  </td><td rowspan="1" colspan="1">21/22</td><td rowspan="1" colspan="1">21/21</td><td rowspan="1" colspan="1">24/23</td><td rowspan="1" colspan="1">20/20</td><td rowspan="1" colspan="1">21/20</td></tr><tr><td rowspan="1" colspan="1">
                    <abbrev xmlns:xlink="http://www.w3.org/1999/xlink" xlink:title="suborbital scale rows, longitudinal rows of scales between supralabials and inferior-most edge of orbit circle, excluding fine ciliary scales in the orbit" id="ABBRID0EMOCK" xlink:type="simple">SOR</abbrev>
                  </td><td rowspan="1" colspan="1">4/4</td><td rowspan="1" colspan="1">4/4</td><td rowspan="1" colspan="1">4/4</td><td rowspan="1" colspan="1">4/4</td><td rowspan="1" colspan="1">4/4</td></tr><tr><td rowspan="1" colspan="1">
                    <abbrev xmlns:xlink="http://www.w3.org/1999/xlink" xlink:title="ventral scale number, ventral body scales counted in a straight line along the medial axis between the transverse gular fold and the anterior edge of cloaca" id="ABBRID0EEPCK" xlink:type="simple">VN</abbrev>
                  </td><td rowspan="1" colspan="1">55</td><td rowspan="1" colspan="1">51</td><td rowspan="1" colspan="1">56</td><td rowspan="1" colspan="1">51</td><td rowspan="1" colspan="1">53</td></tr></tbody></table></table-wrap></tp:treatment-sec><tp:treatment-sec sec-type="comparisons" id="SECID0EXPCK"><title>Comparisons.</title><p><italic><tp:taxon-name><tp:taxon-name-part taxon-name-part-type="genus" reg="Diploderma">Diploderma</tp:taxon-name-part><tp:taxon-name-part taxon-name-part-type="species" reg="tachengense">tachengense</tp:taxon-name-part></tp:taxon-name></italic> sp. nov. differs from <italic><tp:taxon-name><tp:taxon-name-part taxon-name-part-type="genus" reg="Diploderma">D.</tp:taxon-name-part><tp:taxon-name-part taxon-name-part-type="species" reg="brevipes">brevipes</tp:taxon-name-part></tp:taxon-name></italic>, <italic><tp:taxon-name><tp:taxon-name-part taxon-name-part-type="genus" reg="Diploderma">D.</tp:taxon-name-part><tp:taxon-name-part taxon-name-part-type="species" reg="chapaense">chapaense</tp:taxon-name-part></tp:taxon-name></italic>, <italic><tp:taxon-name><tp:taxon-name-part taxon-name-part-type="genus" reg="Diploderma">D.</tp:taxon-name-part><tp:taxon-name-part taxon-name-part-type="species" reg="fasciatum">fasciatum</tp:taxon-name-part></tp:taxon-name></italic>, <italic><tp:taxon-name><tp:taxon-name-part taxon-name-part-type="genus" reg="Diploderma">D.</tp:taxon-name-part><tp:taxon-name-part taxon-name-part-type="species" reg="hamptoni">hamptoni</tp:taxon-name-part></tp:taxon-name></italic>, <italic><tp:taxon-name><tp:taxon-name-part taxon-name-part-type="genus" reg="Diploderma">D.</tp:taxon-name-part><tp:taxon-name-part taxon-name-part-type="species" reg="luei">luei</tp:taxon-name-part></tp:taxon-name></italic>, <italic><tp:taxon-name><tp:taxon-name-part taxon-name-part-type="genus" reg="Diploderma">D.</tp:taxon-name-part><tp:taxon-name-part taxon-name-part-type="species" reg="makii">makii</tp:taxon-name-part></tp:taxon-name></italic>, <italic><tp:taxon-name><tp:taxon-name-part taxon-name-part-type="genus" reg="Diploderma">D.</tp:taxon-name-part><tp:taxon-name-part taxon-name-part-type="species" reg="menghaiense">menghaiense</tp:taxon-name-part></tp:taxon-name></italic>, <italic><tp:taxon-name><tp:taxon-name-part taxon-name-part-type="genus" reg="Diploderma">D.</tp:taxon-name-part><tp:taxon-name-part taxon-name-part-type="species" reg="micangshanense">micangshanense</tp:taxon-name-part></tp:taxon-name></italic>, <italic><tp:taxon-name><tp:taxon-name-part taxon-name-part-type="genus" reg="Diploderma">D.</tp:taxon-name-part><tp:taxon-name-part taxon-name-part-type="species" reg="ngoclinense">ngoclinense</tp:taxon-name-part></tp:taxon-name></italic>, <italic><tp:taxon-name><tp:taxon-name-part taxon-name-part-type="genus" reg="Diploderma">D.</tp:taxon-name-part><tp:taxon-name-part taxon-name-part-type="species" reg="polygonatum">polygonatum</tp:taxon-name-part></tp:taxon-name></italic>, <italic><tp:taxon-name><tp:taxon-name-part taxon-name-part-type="genus" reg="Diploderma">D.</tp:taxon-name-part><tp:taxon-name-part taxon-name-part-type="species" reg="swinhonis">swinhonis</tp:taxon-name-part></tp:taxon-name></italic>, and <italic><tp:taxon-name><tp:taxon-name-part taxon-name-part-type="genus" reg="Diploderma">D.</tp:taxon-name-part><tp:taxon-name-part taxon-name-part-type="species" reg="yunnanense">yunnanense</tp:taxon-name-part></tp:taxon-name></italic> by the presence of a transverse gular fold (vs. absence).</p><p><italic><tp:taxon-name><tp:taxon-name-part taxon-name-part-type="genus" reg="Diploderma">Diploderma</tp:taxon-name-part><tp:taxon-name-part taxon-name-part-type="species" reg="tachengense">tachengense</tp:taxon-name-part></tp:taxon-name></italic> sp. nov. differs from <italic><tp:taxon-name><tp:taxon-name-part taxon-name-part-type="genus" reg="Diploderma">D.</tp:taxon-name-part><tp:taxon-name-part taxon-name-part-type="species" reg="dymondi">dymondi</tp:taxon-name-part></tp:taxon-name></italic>, <italic><tp:taxon-name><tp:taxon-name-part taxon-name-part-type="genus" reg="Diploderma">D.</tp:taxon-name-part><tp:taxon-name-part taxon-name-part-type="species" reg="panlong">panlong</tp:taxon-name-part></tp:taxon-name></italic>, <italic><tp:taxon-name><tp:taxon-name-part taxon-name-part-type="genus" reg="Diploderma">D.</tp:taxon-name-part><tp:taxon-name-part taxon-name-part-type="species" reg="slowinskii">slowinskii</tp:taxon-name-part></tp:taxon-name></italic>, <italic><tp:taxon-name><tp:taxon-name-part taxon-name-part-type="genus" reg="Diploderma">D.</tp:taxon-name-part><tp:taxon-name-part taxon-name-part-type="species" reg="varcoae">varcoae</tp:taxon-name-part></tp:taxon-name></italic>, and <italic><tp:taxon-name><tp:taxon-name-part taxon-name-part-type="genus" reg="Diploderma">D.</tp:taxon-name-part><tp:taxon-name-part taxon-name-part-type="species" reg="swild">swild</tp:taxon-name-part></tp:taxon-name></italic> by having concealed tympana (vs. exposed).</p><p><italic><tp:taxon-name><tp:taxon-name-part taxon-name-part-type="genus" reg="Diploderma">Diploderma</tp:taxon-name-part><tp:taxon-name-part taxon-name-part-type="species" reg="tachengense">tachengense</tp:taxon-name-part></tp:taxon-name></italic> sp. nov. differs from <italic><tp:taxon-name><tp:taxon-name-part taxon-name-part-type="genus" reg="Diploderma">D.</tp:taxon-name-part><tp:taxon-name-part taxon-name-part-type="species" reg="drukdaypo">drukdaypo</tp:taxon-name-part></tp:taxon-name></italic>, <italic><tp:taxon-name><tp:taxon-name-part taxon-name-part-type="genus" reg="Diploderma">D.</tp:taxon-name-part><tp:taxon-name-part taxon-name-part-type="species" reg="flaviceps">flaviceps</tp:taxon-name-part></tp:taxon-name></italic>, <italic><tp:taxon-name><tp:taxon-name-part taxon-name-part-type="genus" reg="Diploderma">D.</tp:taxon-name-part><tp:taxon-name-part taxon-name-part-type="species" reg="shuoquense">shuoquense</tp:taxon-name-part></tp:taxon-name></italic>, <italic><tp:taxon-name><tp:taxon-name-part taxon-name-part-type="genus" reg="Diploderma">D.</tp:taxon-name-part><tp:taxon-name-part taxon-name-part-type="species" reg="splendidum">splendidum</tp:taxon-name-part></tp:taxon-name></italic>, and <italic><tp:taxon-name><tp:taxon-name-part taxon-name-part-type="genus" reg="Diploderma">D.</tp:taxon-name-part><tp:taxon-name-part taxon-name-part-type="species" reg="vela">vela</tp:taxon-name-part></tp:taxon-name></italic> by the presence of a distinct gular spot in males in life (vs. absence).</p><p><italic><tp:taxon-name><tp:taxon-name-part taxon-name-part-type="genus" reg="Diploderma">Diploderma</tp:taxon-name-part><tp:taxon-name-part taxon-name-part-type="species" reg="tachengense">tachengense</tp:taxon-name-part></tp:taxon-name></italic> sp. nov. differs from <italic><tp:taxon-name><tp:taxon-name-part taxon-name-part-type="genus" reg="Diploderma">D.</tp:taxon-name-part><tp:taxon-name-part taxon-name-part-type="species" reg="batangense">batangense</tp:taxon-name-part></tp:taxon-name></italic>, <italic><tp:taxon-name><tp:taxon-name-part taxon-name-part-type="genus" reg="Diploderma">D.</tp:taxon-name-part><tp:taxon-name-part taxon-name-part-type="species" reg="bowoense">bowoense</tp:taxon-name-part></tp:taxon-name></italic>, <italic><tp:taxon-name><tp:taxon-name-part taxon-name-part-type="genus" reg="Diploderma">D.</tp:taxon-name-part><tp:taxon-name-part taxon-name-part-type="species" reg="brevicauda">brevicauda</tp:taxon-name-part></tp:taxon-name></italic>, <italic><tp:taxon-name><tp:taxon-name-part taxon-name-part-type="genus" reg="Diploderma">D.</tp:taxon-name-part><tp:taxon-name-part taxon-name-part-type="species" reg="daochengense">daochengense</tp:taxon-name-part></tp:taxon-name></italic>, <italic><tp:taxon-name><tp:taxon-name-part taxon-name-part-type="genus" reg="Diploderma">D.</tp:taxon-name-part><tp:taxon-name-part taxon-name-part-type="species" reg="flavilabre">flavilabre</tp:taxon-name-part></tp:taxon-name></italic>, <italic><tp:taxon-name><tp:taxon-name-part taxon-name-part-type="genus" reg="Diploderma">D.</tp:taxon-name-part><tp:taxon-name-part taxon-name-part-type="species" reg="formosgulae">formosgulae</tp:taxon-name-part></tp:taxon-name></italic>, <italic><tp:taxon-name><tp:taxon-name-part taxon-name-part-type="genus" reg="Diploderma">D.</tp:taxon-name-part><tp:taxon-name-part taxon-name-part-type="species" reg="iadinum">iadinum</tp:taxon-name-part></tp:taxon-name></italic>, <italic><tp:taxon-name><tp:taxon-name-part taxon-name-part-type="genus" reg="Diploderma">D.</tp:taxon-name-part><tp:taxon-name-part taxon-name-part-type="species" reg="laeviventre">laeviventre</tp:taxon-name-part></tp:taxon-name></italic>, <italic><tp:taxon-name><tp:taxon-name-part taxon-name-part-type="genus" reg="Diploderma">D.</tp:taxon-name-part><tp:taxon-name-part taxon-name-part-type="species" reg="limingensis">limingensis</tp:taxon-name-part></tp:taxon-name></italic>, <italic><tp:taxon-name><tp:taxon-name-part taxon-name-part-type="genus" reg="Diploderma">D.</tp:taxon-name-part><tp:taxon-name-part taxon-name-part-type="species" reg="xinlongense">xinlongense</tp:taxon-name-part></tp:taxon-name></italic>, <italic><tp:taxon-name><tp:taxon-name-part taxon-name-part-type="genus" reg="Diploderma">D.</tp:taxon-name-part><tp:taxon-name-part taxon-name-part-type="species" reg="yangi">yangi</tp:taxon-name-part></tp:taxon-name></italic>, <italic><tp:taxon-name><tp:taxon-name-part taxon-name-part-type="genus" reg="Diploderma">D.</tp:taxon-name-part><tp:taxon-name-part taxon-name-part-type="species" reg="yongshengense">yongshengense</tp:taxon-name-part></tp:taxon-name></italic>, <italic><tp:taxon-name><tp:taxon-name-part taxon-name-part-type="genus" reg="Diploderma">D.</tp:taxon-name-part><tp:taxon-name-part taxon-name-part-type="species" reg="yulongense">yulongense</tp:taxon-name-part></tp:taxon-name></italic>, and <italic><tp:taxon-name><tp:taxon-name-part taxon-name-part-type="genus" reg="Diploderma">D.</tp:taxon-name-part><tp:taxon-name-part taxon-name-part-type="species" reg="zhaoermii">zhaoermii</tp:taxon-name-part></tp:taxon-name></italic> by having a pale yellow gular spot in males in life (vs. chartreuse, blue, green, lilac, orange, or yellowish white).</p><p><italic><tp:taxon-name><tp:taxon-name-part taxon-name-part-type="genus" reg="Diploderma">Diploderma</tp:taxon-name-part><tp:taxon-name-part taxon-name-part-type="species" reg="tachengense">tachengense</tp:taxon-name-part></tp:taxon-name></italic> sp. nov. differs from <italic><tp:taxon-name><tp:taxon-name-part taxon-name-part-type="genus" reg="Diploderma">D.</tp:taxon-name-part><tp:taxon-name-part taxon-name-part-type="species" reg="angustelinea">angustelinea</tp:taxon-name-part></tp:taxon-name></italic> by wide strongly jagged dorsolateral stripes in males (vs. narrow, feebly jagged); <italic><tp:taxon-name><tp:taxon-name-part taxon-name-part-type="genus" reg="Diploderma">D.</tp:taxon-name-part><tp:taxon-name-part taxon-name-part-type="species" reg="grahami">grahami</tp:taxon-name-part></tp:taxon-name></italic> by having relatively longer hind limbs (<abbrev xmlns:xlink="http://www.w3.org/1999/xlink" xlink:title="hind limb length, measured between the point of insertion at groin to the tip of fourth toe, excluding the claw, measured on straightened limb" id="ABBRID0E55CK" xlink:type="simple">HLL</abbrev>/<abbrev xmlns:xlink="http://www.w3.org/1999/xlink" xlink:title="snout–vent length, measured from the snout tip to anterior edge of the cloaca" id="ABBRID0EC6CK" xlink:type="simple">SVL</abbrev> 0.70–0.78 vs. 0.61), having a distinct transverse gular fold (vs. feeble), and the presence of dorsolateral stripes (vs. absence); from <italic><tp:taxon-name><tp:taxon-name-part taxon-name-part-type="genus" reg="Diploderma">D.</tp:taxon-name-part><tp:taxon-name-part taxon-name-part-type="species" reg="kangdingense">kangdingense</tp:taxon-name-part></tp:taxon-name></italic> by the absence of skin folds under nuchal and dorsal crests in males (vs. presence), and having white ventrolateral surface of body in males in life (vs. yellow); from <italic><tp:taxon-name><tp:taxon-name-part taxon-name-part-type="genus" reg="Diploderma">D.</tp:taxon-name-part><tp:taxon-name-part taxon-name-part-type="species" reg="panchi">panchi</tp:taxon-name-part></tp:taxon-name></italic> by having relatively longer hind limbs in females (<abbrev xmlns:xlink="http://www.w3.org/1999/xlink" xlink:title="hind limb length, measured between the point of insertion at groin to the tip of fourth toe, excluding the claw, measured on straightened limb" id="ABBRID0E36CK" xlink:type="simple">HLL</abbrev>/<abbrev xmlns:xlink="http://www.w3.org/1999/xlink" xlink:title="snout–vent length, measured from the snout tip to anterior edge of the cloaca" id="ABBRID0EAADK" xlink:type="simple">SVL</abbrev> 0.70 vs. 0.60–0.66), the presence of a distinct gular spot in females in life (vs. absence), and the presence of black stripes on ventral head (vs. absence); and from <italic><tp:taxon-name><tp:taxon-name-part taxon-name-part-type="genus" reg="Diploderma">D.</tp:taxon-name-part><tp:taxon-name-part taxon-name-part-type="species" reg="qilin">qilin</tp:taxon-name-part></tp:taxon-name></italic> by having a relatively shorter tail (<abbrev xmlns:xlink="http://www.w3.org/1999/xlink" xlink:title="tail length, measured from the anterior edge of the cloaca to the tip of tail" id="ABBRID0EPADK" xlink:type="simple">TAL</abbrev>/<abbrev xmlns:xlink="http://www.w3.org/1999/xlink" xlink:title="snout–vent length, measured from the snout tip to anterior edge of the cloaca" id="ABBRID0ETADK" xlink:type="simple">SVL</abbrev> 1.88–1.89 vs. 2.01–2.18 in males, 1.56 vs. 1.74–2.00 in females) and having a pink tongue (vs. pale flesh coloured).</p><p><italic><tp:taxon-name><tp:taxon-name-part taxon-name-part-type="genus" reg="Diploderma">Diploderma</tp:taxon-name-part><tp:taxon-name-part taxon-name-part-type="species" reg="tachengense">tachengense</tp:taxon-name-part></tp:taxon-name></italic> sp. nov. is phylogenetically sister to <italic><tp:taxon-name><tp:taxon-name-part taxon-name-part-type="genus" reg="Diploderma">D.</tp:taxon-name-part><tp:taxon-name-part taxon-name-part-type="species" reg="aorun">aorun</tp:taxon-name-part></tp:taxon-name></italic>; however, <italic><tp:taxon-name><tp:taxon-name-part taxon-name-part-type="genus" reg="Diploderma">Diploderma</tp:taxon-name-part><tp:taxon-name-part taxon-name-part-type="species" reg="tachengense">tachengense</tp:taxon-name-part></tp:taxon-name></italic> sp. nov. can be differentiated from the latter by having a pale yellow gular spot in both sexes in life (vs. blue in both sexes), having a relatively much shorter tail (<abbrev xmlns:xlink="http://www.w3.org/1999/xlink" xlink:title="tail length, measured from the anterior edge of the cloaca to the tip of tail" id="ABBRID0E1BDK" xlink:type="simple">TAL</abbrev>/<abbrev xmlns:xlink="http://www.w3.org/1999/xlink" xlink:title="snout–vent length, measured from the snout tip to anterior edge of the cloaca" id="ABBRID0E5BDK" xlink:type="simple">SVL</abbrev> 1.88–1.89 vs. 2.12–2.21 in males, 1.56 vs. 1.91–2.08 in females), having a greater ratio of head width to head length (<abbrev xmlns:xlink="http://www.w3.org/1999/xlink" xlink:title="head width, measured between the widest points of the head" id="ABBRID0ECCDK" xlink:type="simple">HW</abbrev>/<abbrev xmlns:xlink="http://www.w3.org/1999/xlink" xlink:title="head length, measured from the tip of snout to the rear border of the angle of jaw" id="ABBRID0EGCDK" xlink:type="simple">HL</abbrev> 0.73–0.80 vs. 0.68–0.73 in males, 0.74 vs. 0.67–0.70 in females), and the absence of skin folds under nuchal and dorsal crests in males (vs. presence).</p><p><italic><tp:taxon-name><tp:taxon-name-part taxon-name-part-type="genus" reg="Diploderma">Diploderma</tp:taxon-name-part><tp:taxon-name-part taxon-name-part-type="species" reg="tachengense">tachengense</tp:taxon-name-part></tp:taxon-name></italic> sp. nov. differs from <italic><tp:taxon-name><tp:taxon-name-part taxon-name-part-type="genus" reg="Diploderma">Diploderma</tp:taxon-name-part><tp:taxon-name-part taxon-name-part-type="species" reg="danbaense">danbaense</tp:taxon-name-part></tp:taxon-name></italic> sp. nov. by the presence of a distinct gular spot in both sexes in life (vs. absence), the presence of distinct radial stripes around eyes (vs. absence), the absence of distinct, dark, hollow, approximately rhomboid patterns between dorsolateral stripes on dorsum (vs. absence), and the absence of skin folds under nuchal and dorsal crests in males (vs. presence).</p><p><italic><tp:taxon-name><tp:taxon-name-part taxon-name-part-type="genus" reg="Diploderma">Diploderma</tp:taxon-name-part><tp:taxon-name-part taxon-name-part-type="species" reg="tachengense">tachengense</tp:taxon-name-part></tp:taxon-name></italic> sp. nov. differs from <italic><tp:taxon-name><tp:taxon-name-part taxon-name-part-type="genus" reg="Diploderma">Diploderma</tp:taxon-name-part><tp:taxon-name-part taxon-name-part-type="species" reg="donglangense">donglangense</tp:taxon-name-part></tp:taxon-name></italic> sp. nov. by having vermiculate stripes on ventral head (vs. short black stripes), having strongly jagged dorsolateral stripes in males (vs. moderately jagged), and the presence of distinct radial stripes around eyes (vs. absence).</p><p><italic><tp:taxon-name><tp:taxon-name-part taxon-name-part-type="genus" reg="Diploderma">Diploderma</tp:taxon-name-part><tp:taxon-name-part taxon-name-part-type="species" reg="tachengense">tachengense</tp:taxon-name-part></tp:taxon-name></italic> sp. nov. differs from <italic><tp:taxon-name><tp:taxon-name-part taxon-name-part-type="genus" reg="Diploderma">Diploderma</tp:taxon-name-part><tp:taxon-name-part taxon-name-part-type="species" reg="jiulongense">jiulongense</tp:taxon-name-part></tp:taxon-name></italic> sp. nov. by having a relatively shorter tail (<abbrev xmlns:xlink="http://www.w3.org/1999/xlink" xlink:title="tail length, measured from the anterior edge of the cloaca to the tip of tail" id="ABBRID0ESEDK" xlink:type="simple">TAL</abbrev>/<abbrev xmlns:xlink="http://www.w3.org/1999/xlink" xlink:title="snout–vent length, measured from the snout tip to anterior edge of the cloaca" id="ABBRID0EWEDK" xlink:type="simple">SVL</abbrev> 1.56–1.89 vs. 2.33–2.71), the presence of vermiculate stripes on ventral head (vs. absence), and having wide, strongly jagged dorsolateral stripes in males (vs. narrow, smooth edged).</p></tp:treatment-sec><tp:treatment-sec sec-type="distribution" id="SECID0E1EDK"><title>Distribution.</title><p>This species is currently known only from its type locality in Tacheng Town, Weixi County, Diqing Prefecture, Yunnan Province, China (Fig. <xref ref-type="fig" rid="F1">1</xref>).</p></tp:treatment-sec><tp:treatment-sec sec-type="natural history" id="SECID0EEFDK"><title>Natural history.</title><p>All specimens were collected between 1 and 5 p.m. on the ground in the secondary coniferous forest (Fig. <xref ref-type="fig" rid="F16">16G, H</xref>) beside the Lapu River, which is a tributary of the Jinsha River.</p><fig id="F16" position="float" orientation="portrait"><object-id xmlns:xlink="http://www.w3.org/1999/xlink" content-type="doi" xlink:type="simple">10.3897/zookeys.1148.97706.figure16</object-id><object-id xmlns:xlink="http://www.w3.org/1999/xlink" content-type="arpha" xlink:type="simple">D83F2E50-09DD-57EE-A00C-CA1BBF132AF1</object-id><label>Figure 16.</label><caption><p>Habitats of the new species <bold>A</bold> distant view of the type locality of <italic><tp:taxon-name><tp:taxon-name-part taxon-name-part-type="genus" reg="Diploderma">Diploderma</tp:taxon-name-part><tp:taxon-name-part taxon-name-part-type="species" reg="danbaense">danbaense</tp:taxon-name-part></tp:taxon-name></italic> sp. nov. <bold>B</bold> close view of the type locality of <italic><tp:taxon-name><tp:taxon-name-part taxon-name-part-type="genus" reg="Diploderma">Diploderma</tp:taxon-name-part><tp:taxon-name-part taxon-name-part-type="species" reg="danbaense">danbaense</tp:taxon-name-part></tp:taxon-name></italic> sp. nov. <bold>C</bold> distant view of the type locality of <italic><tp:taxon-name><tp:taxon-name-part taxon-name-part-type="genus" reg="Diploderma">Diploderma</tp:taxon-name-part><tp:taxon-name-part taxon-name-part-type="species" reg="donglangense">donglangense</tp:taxon-name-part></tp:taxon-name></italic> sp. nov. <bold>D</bold> close view of the type locality of <italic><tp:taxon-name><tp:taxon-name-part taxon-name-part-type="genus" reg="Diploderma">Diploderma</tp:taxon-name-part><tp:taxon-name-part taxon-name-part-type="species" reg="donglangense">donglangense</tp:taxon-name-part></tp:taxon-name></italic> sp. nov. <bold>E</bold> distant view of the type locality of <italic><tp:taxon-name><tp:taxon-name-part taxon-name-part-type="genus" reg="Diploderma">Diploderma</tp:taxon-name-part><tp:taxon-name-part taxon-name-part-type="species" reg="jiulongense">jiulongense</tp:taxon-name-part></tp:taxon-name></italic> sp. nov. <bold>F</bold> close view of the type locality of <italic><tp:taxon-name><tp:taxon-name-part taxon-name-part-type="genus" reg="Diploderma">Diploderma</tp:taxon-name-part><tp:taxon-name-part taxon-name-part-type="species" reg="jiulongense">jiulongense</tp:taxon-name-part></tp:taxon-name></italic> sp. nov <bold>G</bold> distant view of the type locality of <italic><tp:taxon-name><tp:taxon-name-part taxon-name-part-type="genus" reg="Diploderma">Diploderma</tp:taxon-name-part><tp:taxon-name-part taxon-name-part-type="species" reg="tachengense">tachengense</tp:taxon-name-part></tp:taxon-name></italic> sp. nov. <bold>H</bold> close view of the type locality of <italic><tp:taxon-name><tp:taxon-name-part taxon-name-part-type="genus" reg="Diploderma">Diploderma</tp:taxon-name-part><tp:taxon-name-part taxon-name-part-type="species" reg="tachengense">tachengense</tp:taxon-name-part></tp:taxon-name></italic> sp. nov.</p></caption><graphic xmlns:xlink="http://www.w3.org/1999/xlink" xlink:href="zookeys-1148-167_article-97706__-g016.jpg" position="float" orientation="portrait" xlink:type="simple" id="oo_812097.jpg"><uri content-type="original_file" xlink:type="simple">https://binary.pensoft.net/fig/812097</uri></graphic></fig></tp:treatment-sec><tp:treatment-sec><!--Section generated to contain objects referenced in tp:taxon-treatment.--><fig id="F1" position="float" orientation="portrait"><object-id xmlns:xlink="http://www.w3.org/1999/xlink" content-type="doi" xlink:type="simple">10.3897/zookeys.1148.97706.figure1</object-id><object-id xmlns:xlink="http://www.w3.org/1999/xlink" content-type="arpha" xlink:type="simple">F5728EE2-C271-549B-92EC-2ADCF540AEAB</object-id><label>Figure 1.</label><caption><p>Map showing the type localities of <italic><tp:taxon-name><tp:taxon-name-part taxon-name-part-type="genus" reg="Diploderma">Diploderma</tp:taxon-name-part><tp:taxon-name-part taxon-name-part-type="species" reg="danbaense">danbaense</tp:taxon-name-part></tp:taxon-name></italic> sp. nov. in Danba County, Ganzi Prefecture, Sichuan Province (black dot), <italic><tp:taxon-name><tp:taxon-name-part taxon-name-part-type="genus" reg="Diploderma">Diploderma</tp:taxon-name-part><tp:taxon-name-part taxon-name-part-type="species" reg="donglangense">donglangense</tp:taxon-name-part></tp:taxon-name></italic> sp. nov. in Muli County, Liangshan Prefecture, Sichuan Province (black pentagon), <italic><tp:taxon-name><tp:taxon-name-part taxon-name-part-type="genus" reg="Diploderma">Diploderma</tp:taxon-name-part><tp:taxon-name-part taxon-name-part-type="species" reg="jiulongense">jiulongense</tp:taxon-name-part></tp:taxon-name></italic> sp. nov. in Jiulong County, Ganzi Prefecture, Sichuan Province (black triangle), and <italic><tp:taxon-name><tp:taxon-name-part taxon-name-part-type="genus" reg="Diploderma">Diploderma</tp:taxon-name-part><tp:taxon-name-part taxon-name-part-type="species" reg="tachengense">tachengense</tp:taxon-name-part></tp:taxon-name></italic> sp. nov. in Weixi County, Diqing Prefecture, Yunnan Province (black square), in the Hengduan Mountain Region, southwestern China. The elevation data were obtained from <xref ref-type="bibr" rid="B11">Geospatial Data Cloud (2022)</xref>.</p></caption><graphic xmlns:xlink="http://www.w3.org/1999/xlink" xlink:href="zookeys-1148-167_article-97706__-g001.jpg" position="float" orientation="portrait" xlink:type="simple" id="oo_812082.jpg"><uri content-type="original_file" xlink:type="simple">https://binary.pensoft.net/fig/812082</uri></graphic></fig></tp:treatment-sec><ref-list><ref id="B11"><mixed-citation xmlns:xlink="http://www.w3.org/1999/xlink" xlink:type="simple">Geospatial Data Cloud (<year>2022</year>) SRTMDEMUTM 90m resolution digital elevation data. <ext-link xlink:href="http://www.gscloud.cn/" ext-link-type="uri" xlink:type="simple">http://www.gscloud.cn/</ext-link> [Accessed on 13 May 2022]</mixed-citation></ref></ref-list></tp:taxon-treatment>
