# Supplementary material for: ﻿Four new species of the genus Diploderma Hallowell, 1861 (Squamata, Agamidae) from China
Source: Zookeys. 2023 Feb 20;1148:167–207. doi: 10.3897/zookeys.1148.97706 (PMC10207273; doi:10.3897/zookeys.1148.97706)
Supplement: Supplementary material 1 — Uncorrected genetic pairwise distances (p-distances) (%) between species based on the mitochondrial ND2 gene sequences. [file zookeys-1148-167_article-97706__-s001.xls]

## Sheet: Sheet1
		1	2	3	4	5	6	7	8	9	10	11	12	13	14	15	16	17	18	19	20	21	22	23	24	25	26	27	28	29	30	31	32	33	34	35	36	37	38	39	40	41	42
1	Diploderma angustelinea
2	Diploderma aorun	8.4
3	Diploderma batangense	8.6	8.2
4	Diploderma bowoense	9.1	9.5	8.6
5	Diploderma brevicauda	6.8	5.4	8.7	8.9
6	Diploderma brevipes	19	20.1	19.9	19.4	18.6
7	Diploderma chapaense	14.7	14.1	15.3	13.6	14.3	18.3
8	Diploderma daochengense	8.3	9.1	8.2	10.3	8.1	20.2	14.9
9	Diploderma drukdaypo	7.1	5.1	8.6	9.4	4.3	18.8	13.8	8
10	Diploderma dymondi	18.9	19	18.8	19.8	18.6	16	18.7	19.9	18.5
11	Diploderma fasciatum	17.9	18.3	16.5	17.7	16.8	15.6	17.9	18.3	17.2	16.1
12	Diploderma flaviceps	18.9	19.2	18.6	19.4	17.8	18.7	18.1	19	17.9	18.6	16.6
13	Diploderma flavilabre	10	10.9	10	10	9.3	19.6	14.5	10.8	9.6	18.7	17	19.1
14	Diploderma formosgulae	7	5.5	8.7	9.5	4.7	19.5	14.6	7.8	3.2	18.9	17.4	18.2	9.5
15	Diploderma iadinum	17.2	17.5	15.7	17.9	16.3	18.1	15.1	17.4	16.5	17.9	18.1	18.1	16.6	17
16	Diploderma kangdingense	9.1	8.8	8.5	5.5	7.5	19	14.2	9.8	8.4	19.2	16.9	19.2	10	8.5	17.1
17	Diploderma laeviventre	18	18.5	17.3	19.4	16.7	20.3	14.9	18.6	16.9	21.6	20	20.7	18.5	17.1	19.7	18.6
18	Diploderma limingense	7.8	5.9	8.5	9.7	4.2	20.8	15.8	8.7	4.5	19.6	18	19.3	11	5.3	17.5	8.9	18.1
19	Diploderma luei	18.8	20.9	21.8	21.2	19.5	10.8	19.8	21	19.4	16	16.5	17.5	21.1	19.7	20.1	20.8	22.8	20.8
20	Diploderma makii	20.3	22.4	21.8	21.6	21	13.7	19.1	21.7	21	16.2	17	19.3	22.2	21.6	20.7	21.5	23.6	21.7	10.8
21	Diploderma menghaiense	14.6	14.5	13	15.2	13.1	18.3	8.8	15.7	13.4	17.7	16.8	17.2	14.3	13.6	14.9	13.9	15.8	14.9	19.2	20.8
22	Diploderma micangshanense	17.7	18.3	16.9	17	16.6	16.2	14.9	18.5	17	11.7	14.7	16.3	17	17.3	16.8	17.4	18.9	17.9	14.8	15.3	16
23	Diploderma panchi	7.9	5.1	8.1	9.8	5.3	20.5	15.8	9.2	5	19.3	18.2	18.6	10.2	4.8	17.5	9.3	17.8	5.1	21.2	23.3	15	17.8
24	Diploderma panlong	17.6	18.4	17.2	18.3	16.3	16.1	19	18.1	16.8	11.8	13.7	15.7	17.7	17	16.9	17.4	19.9	18.1	15.6	18.1	17.4	11.5	17.2
25	Diploderma polygonatum	19.5	21.7	20.5	19.9	20.4	14.1	18.6	21.7	19.6	15.9	15.3	17.8	20.5	20.5	18.8	20.4	21.3	22.1	13.7	14.5	18	15.1	21.8	15.9
26	Diploderma qilin	7.1	5.9	8.4	9	4.1	19.7	14.5	7.9	5.1	19.3	17.1	18.7	9.6	5	17.6	8	17.1	5.1	19.7	21.4	13.3	17.4	5.8	17.6	21
27	Diploderma shuoquense	8.6	9	9.6	6.4	8.2	20.2	14.6	9.2	8.6	19.4	17.2	19.7	9.9	8.6	17.5	6.2	19	8.5	20.7	20.4	13.9	17.5	9.5	17.7	20.4	8.5
28	Diploderma slowinskii	17.6	17.1	16.4	17.8	15.9	20.9	16.4	17.7	16.2	19.5	18.6	20.8	17.3	16.3	17.7	16.7	15.8	17.5	21.1	21.5	15.1	16.4	16.9	20.1	20.9	17.6	16.7
29	Diploderma splendidum	18.7	19.6	18.2	18.4	17.9	16.5	18.2	19.5	18.4	16.7	15	13.6	18.8	18.3	18.2	17.8	21.2	19.3	16.9	16.3	17.8	14.8	19.4	14.9	16.2	19.3	18.2	20.3
30	Diploderma swild	17	17.9	16.3	17.7	15.8	16.4	15.5	17.9	16.5	12.1	14.5	15.9	16.4	16.3	17.1	16.2	19	17.2	14.5	17.5	15.9	12.8	16.9	10.1	17.2	16.9	16.2	17	15
31	Diploderma swinhonis	19.2	20.4	19.3	18.8	19.3	15.5	17	21	19.2	15.5	16.3	16.3	20.3	18.2	16.5	19.4	19.6	20.8	14.5	17.4	17.8	14.5	21.4	14.1	14.3	20.5	19.6	20.7	15	15.1
32	Diploderma varcoe	18.1	18.7	18.7	18.4	17.1	17.3	18.7	18.3	17.6	9	15.7	17.4	17.3	17.9	17.3	17.9	19.6	18.5	16.9	18.2	17.3	11.3	18	11.1	16.6	17.9	17.6	20.6	16.1	12.1	15.9
33	Diploderma vela	7.2	5.3	6.9	9.2	4.9	18	13.6	7.9	2.6	17.7	17.2	18.7	9.7	3.3	16.2	8.2	16.7	4.9	18.7	20.6	12.9	16.7	5.5	16.8	18.9	4.7	8.7	15.9	18.2	16.4	18.9	17.4
34	Diploderma xinlongense	7.9	5.6	8.8	9.2	4.8	20	15.6	9.3	5.1	18.8	17.1	18.1	10.2	5.8	17.9	8.1	18.2	5.6	21	21.7	14	16.6	4.8	16.7	22.1	6	8.9	16.3	18.2	15.7	21.3	17	5.9
35	Diploderma yangi	17.7	18.3	18.4	19.6	16.7	21.1	16	19.2	17.2	22.5	20.1	20.6	19	17.8	19.9	18.3	6.4	18.8	22.5	21.5	16	18.4	18.2	19.7	20.7	17.1	18.5	15	21.2	19.6	20.7	19.9	17	17.3
36	Diploderma yongshengense	8.8	9.3	8.4	11	8.4	19.6	14.6	1.3	8.7	19.1	18.1	19	11.3	8.3	17.3	10.4	18.6	8.7	20.2	20.9	15.1	18.2	9.3	17.6	20.9	8.4	9.3	17.4	19.5	17.5	20.7	18.2	8.6	9.5	18.9
37	Diploderma yulongense	8	8.3	8.2	9.6	6.9	19.1	14.5	5.4	7.4	19.6	18.1	19.1	10.3	7.3	17.7	9.2	18	8.2	19.8	20.3	14.5	17.8	8.7	18	19.9	7.7	9.4	16.5	18.9	17.9	19.6	18	8.1	8.1	17.6	5.8
38	Diploderma yunnanense	14.5	14.3	14.4	13.5	13.4	17.9	6.3	15.5	13	18.3	17.1	19.3	14.8	13.6	16	14	16.8	14.7	20.3	19.6	9.1	16.4	15.3	18.1	19.7	13.7	14.5	17.2	18.4	16.4	18.1	17.4	12.5	14.5	17.1	15.3	14
39	Diploderma zhaoermii	18.8	19	17.2	18.5	18	16.5	15.2	19.3	18.8	12.2	15	17.7	18.2	18.2	17.6	18	19.3	19.2	16.1	16.5	17.1	10.1	18.2	11.7	15.4	18.7	17.9	17.2	15.8	12.4	14.1	13	18.1	18	19.4	18.5	18.9	17.5
40	Diploderma danbaense sp. nov.	18.5	19.1	18.3	19.1	17.6	17.8	17.6	19.1	17.7	18.1	16	4.4	18.8	18.5	18.1	18.6	20.2	19.2	17	18.4	17.7	15.2	18.7	15.5	16.4	18.4	19	19.3	12.7	15.4	14.9	16.9	18.2	18	19.9	19.1	18.7	19	16.8
41	Diploderma donglangense sp. nov.	7.5	8	8.2	9.1	6.5	20.2	15.1	6.1	7.3	19.7	18.5	18.6	9.4	6.7	17.1	9	18.1	7.5	20.7	21.1	13.6	17.9	8.2	17.9	20	7.6	8.7	16.9	19.3	16.9	20.4	18.3	7.3	8.2	17.9	6.7	5.6	14.5	18.5	18.8
42	Diploderma jiulongense sp. nov.	2.8	8.7	9.4	10.1	7.5	19.4	14.5	9.3	7	19.2	17.9	19.6	10.4	7.2	17.2	8.9	18.3	8.2	20	21.7	14.1	17.7	8.4	17.4	19.8	7.4	9.1	17.6	19	17.4	19.6	18	7.4	8.3	17.8	9.4	8.5	14.5	18.7	19.1	8.1
43	Diploderma tachengense sp. nov.	7.3	2.9	8.4	9.1	4	19.4	14	8.4	4.2	18.3	17.8	18.6	9.9	4.6	17.2	8.4	17.1	4.6	20	21.1	13.9	17.5	4.3	17.9	20.4	4.5	8.4	16.9	19	17.1	20.2	18	4.1	4.6	16.8	8.5	7.4	13.2	18.7	18.3	7.4	7.8
