# Supplementary material for: ﻿Four new species of the genus Diploderma Hallowell, 1861 (Squamata, Agamidae) from China
Source: Zookeys. 2023 Feb 20;1148:167–207. doi: 10.3897/zookeys.1148.97706 (PMC10207273; doi:10.3897/zookeys.1148.97706)
Supplement: Supplementary material 2 — Detailed morphological measurements and pholidosis characteristics for each examined specimen of Diplodermaflaviceps. All measurements are in the unit of mm. “–” indicates not available. For measurement and count methods and abbreviations, see the Materials and methods. [file zookeys-1148-167_article-97706__-s002.xls]

## Sheet: Sheet1
Voucher	Sex	Locality	SVL	TAL	HL	HW	HD	SEL	FLL	HLL	T4L	TRL	TAL/SVL	HL/SVL	HW/HL	HD/HW	FLL/SVL	HLL/SVL	T4L/SVL	SL	IL	NSL	MD	F4S	T4S	SOR
KIZ 057784	♂	Pengba, Luding, Sichuan, China	64.8	122.1	20.4	16.3	11.5	7.1	30.4	49	12.1	27.2	1.88426	0.314815	0.79902	0.705521	0.469136	0.756173	0.186728	10/10	11/10	1/1	48	20/–	22/23	5/4
KIZ 84001	♂	Pengba, Luding, Sichuan, China	75.6	142.5	24.5	18.6	13.6	8.9	36.1	56.4	14.5	33.1	1.88492	0.324074	0.759184	0.731183	0.477513	0.746032	0.191799	11/10	13/13	1/1	55	20/21	26/26	4/3
KIZ 84003	♂	Pengba, Luding, Sichuan, China	64.4	122.5	21.4	17.2	12.7	7	29.4	47.1	11.4	26.7	1.90217	0.332298	0.803738	0.738372	0.456522	0.731366	0.177019	11/9	11/11	1/1	43	18/19	24/23	3/4
KIZ 820065	♂	Shelian, Kangding, Sichuan, China	73.3	151	23.1	18.3	13.7	7.8	32.4	52.8	13.7	33	2.06003	0.315143	0.792208	0.748634	0.442019	0.720327	0.186903	10/10	11/11	2/2	52	17/16	23/23	4/4
KIZ 820052	♂	Shelian, Kangding, Sichuan, China	69.5	142	23.3	18.5	13.8	7.3	33.9	55.1	14.5	31	2.04317	0.335252	0.793991	0.745946	0.48777	0.792806	0.208633	9/8	11/11	1/1	40	18/18	25/25	4/3
KIZ 820068	♂	Shelian, Kangding, Sichuan, China	69.9	137.8	23.1	17.6	13.6	8.6	34.6	55.7	14.2	31.3	1.97139	0.330472	0.761905	0.772727	0.494993	0.796853	0.203147	11/10	11/11	1/1	48	18/17	23/24	4/4
KIZ 820069	♂	Shelian, Kangding, Sichuan, China	73.2	147.2	23.6	19.8	14.6	8	35.1	54	13.7	34.6	2.01093	0.322404	0.838983	0.737374	0.479508	0.737705	0.187158	11/10	11/12	2/2	44	17/17	22/22	4/4
KIZ 820054	♂	Shelian, Kangding, Sichuan, China	73.6	138.3	24.6	19.3	14.4	8.4	35	55	14.9	32.5	1.87908	0.334239	0.784553	0.746114	0.475543	0.747283	0.202446	10/10	11/10	2/1	45	17/18	24/25	4/5
KIZ 820049	♂	Shelian, Kangding, Sichuan, China	72.8	–	23.8	18.7	13.2	7.9	33.1	52.1	12.9	32.9	–	0.326923	0.785714	0.705882	0.45467	0.715659	0.177198	10/11	11/12	1/1	43	19/19	23/23	3/3
KIZ 820070	♂	Shelian, Kangding, Sichuan, China	70.8	136.6	22.4	17	13	7	33.2	53.2	12.7	32.4	1.92938	0.316384	0.758929	0.764706	0.468927	0.751412	0.179379	11/11	12/12	2/2	41	17/18	24/23	4/5
KIZ 820047	♂	Shelian, Kangding, Sichuan, China	69.7	–	22.8	17.4	12.2	7.8	32.7	54	13.2	32.1	–	0.327116	0.763158	0.701149	0.469154	0.774749	0.189383	11/10	11/11	1/1	–	16/16	23/24	4/4
KIZ 820050	♂	Shelian, Kangding, Sichuan, China	73.8	147.8	24.9	20.6	14.8	8.2	35.1	55.7	14	33.7	2.00271	0.337398	0.827309	0.718447	0.47561	0.754743	0.189702	9/10	11/12	2/2	48	–/17	24/23	4/5
KIZ 820055	♂	Shelian, Kangding, Sichuan, China	71	144.4	22.3	18.2	14.1	7.3	33.9	54.7	13.7	32.6	2.0338	0.314085	0.816143	0.774725	0.477465	0.770423	0.192958	10/10	12/11	2/1	50	18/19	24/23	4/3
KIZ 820043	♂	Shelian, Kangding, Sichuan, China	64.6	134.9	20.6	15.6	12	7.1	30.9	48	12.1	28.4	2.08824	0.318885	0.757282	0.769231	0.478328	0.743034	0.187307	9/9	10/11	1/1	44	17/19	23/24	5/4
KIZ 820046	♂	Shelian, Kangding, Sichuan, China	62	128.4	19.1	15.6	12.2	6.5	29.5	48.7	12.2	27.8	2.07097	0.308065	0.816754	0.782051	0.475806	0.785484	0.196774	11/10	11/12	2/2	42	18/16	22/23	4/4
KIZ 820081	♂	Shelian, Kangding, Sichuan, China	60.6	125.5	19.2	14.6	10.9	5.9	29.4	48.7	11.9	29.1	2.07096	0.316832	0.760417	0.746575	0.485149	0.80363	0.19637	10/10	12/11	2/2	47	16/16	23/22	4/4
KIZ 820056	♂	Shelian, Kangding, Sichuan, China	61.4	124.5	19.5	14.8	10.8	6.5	28.8	46.3	12.1	30.2	2.02769	0.31759	0.758974	0.72973	0.469055	0.754072	0.197068	9/9	10/10	2/2	49	18/18	23/23	3/3
KIZ 820045	♂	Shelian, Kangding, Sichuan, China	60.5	117.7	18.9	14.7	10.7	6.2	29.2	47.2	12.2	26.8	1.94545	0.312397	0.777778	0.727891	0.482645	0.780165	0.201653	9/9	10/11	2/2	45	19/20	24/25	4/4
KIZ 057785	♀	Pengba, Luding, Sichuan, China	57.6	124.9	18.8	13.3	10.4	6.2	28.4	46.6	10.6	25.1	2.1684	0.326389	0.707447	0.781955	0.493056	0.809028	0.184028	9/9	12/12	2/2	49	17/18	22/22	4/4
KIZ 820059	♀	Shelian, Kangding, Sichuan, China	66.7	127	20.5	15.1	12.5	6.8	28.6	48.1	11.2	31.6	1.90405	0.307346	0.736585	0.827815	0.428786	0.721139	0.167916	11/11	11/11	2/1	49	18/19	25/26	4/4
KIZ 820048	♀	Shelian, Kangding, Sichuan, China	67.1	115.8	20.1	15.6	11.7	6.6	31.6	50.1	11.3	31.2	1.72578	0.299553	0.776119	0.75	0.470939	0.746647	0.168405	11/10	11/12	1/1	52	18/18	23/22	4/4
KIZ 820057	♀	Shelian, Kangding, Sichuan, China	67	123.2	19.8	14.4	12	6.8	28.6	46.6	11.7	33	1.83881	0.295522	0.727273	0.833333	0.426866	0.695522	0.174627	10/9	10/11	2/2	54	17/18	24/24	5/4
KIZ 820067	♀	Shelian, Kangding, Sichuan, China	63.3	114	19.9	14.4	11.2	6.6	29.7	46.4	11.7	28.6	1.80095	0.314376	0.723618	0.777778	0.469194	0.733017	0.184834	9/10	10/11	1/1	46	16/16	24/23	4/4
KIZ 820061	♀	Shelian, Kangding, Sichuan, China	66.2	119.8	19.1	13.5	10.2	6.4	30.1	48.7	11.5	32.1	1.80967	0.28852	0.706806	0.755556	0.454683	0.73565	0.173716	10/9	10/11	2/2	54	18/16	–/23	4/4
KIZ 820071	♀	Shelian, Kangding, Sichuan, China	58.1	115	17.4	13.4	10.4	5.2	28.5	43.1	10.9	26.8	1.97935	0.299484	0.770115	0.776119	0.490534	0.741824	0.187608	11/11	11/12	1/1	46	17/17	24/24	4/5
KIZ 820044	♀	Shelian, Kangding, Sichuan, China	53.4	103.7	16.3	12.6	9.6	5.3	24.3	37.2	9.6	24.3	1.94195	0.305243	0.773006	0.761905	0.455056	0.696629	0.179775	11/10	11/12	2/2	53	18/18	24/24	4/4
KIZ 820058	♀	Shelian, Kangding, Sichuan, China	56.6	107.4	17.5	13.4	10.1	5.6	27	45.5	11.7	28.1	1.89753	0.309187	0.765714	0.753731	0.477032	0.803887	0.206714	10/11	10/11	1/1	47	18/17	27/27	3/3
